# Supplementary material for: The regulatory role of PGC1α‐related coactivator in response to drug‐induced liver injury
Source: FASEB Bioadv. 2020 Jul 11;2(8):453–63. doi: 10.1096/fba.2020-00003 (PMC7429352; doi:10.1096/fba.2020-00003)
Supplement: Supplementary file 6 — File S1 [file FBA2-2-453-s006.xlsx]

## Sheet: PRC-Statistics
Thioacetamide_Single																																									0
probe set id	SACRI_PERIOD:DOSE => 24 hr -> 4.5 vs 0.Estimate	SACRI_PERIOD:DOSE => 24 hr -> 4.5 vs 0.FoldChange	SACRI_PERIOD:DOSE => 24 hr -> 4.5 vs 0.RawPValue	SACRI_PERIOD:DOSE => 24 hr -> 4.5 vs 0.FDR_BH	SACRI_PERIOD:DOSE => 24 hr -> 15 vs 0.Estimate	SACRI_PERIOD:DOSE => 24 hr -> 15 vs 0.FoldChange	SACRI_PERIOD:DOSE => 24 hr -> 15 vs 0.RawPValue	SACRI_PERIOD:DOSE => 24 hr -> 15 vs 0.FDR_BH	SACRI_PERIOD:DOSE => 24 hr -> 45 vs 0.Estimate	SACRI_PERIOD:DOSE => 24 hr -> 45 vs 0.FoldChange	SACRI_PERIOD:DOSE => 24 hr -> 45 vs 0.RawPValue	SACRI_PERIOD:DOSE => 24 hr -> 45 vs 0.FDR_BH	SACRI_PERIOD:DOSE => 3 hr -> 4.5 vs 0.Estimate	SACRI_PERIOD:DOSE => 3 hr -> 4.5 vs 0.FoldChange	SACRI_PERIOD:DOSE => 3 hr -> 4.5 vs 0.RawPValue	SACRI_PERIOD:DOSE => 3 hr -> 4.5 vs 0.FDR_BH	SACRI_PERIOD:DOSE => 3 hr -> 15 vs 0.Estimate	SACRI_PERIOD:DOSE => 3 hr -> 15 vs 0.FoldChange	SACRI_PERIOD:DOSE => 3 hr -> 15 vs 0.RawPValue	SACRI_PERIOD:DOSE => 3 hr -> 15 vs 0.FDR_BH	SACRI_PERIOD:DOSE => 3 hr -> 45 vs 0.Estimate	SACRI_PERIOD:DOSE => 3 hr -> 45 vs 0.FoldChange	SACRI_PERIOD:DOSE => 3 hr -> 45 vs 0.RawPValue	SACRI_PERIOD:DOSE => 3 hr -> 45 vs 0.FDR_BH	SACRI_PERIOD:DOSE => 6 hr -> 4.5 vs 0.Estimate	SACRI_PERIOD:DOSE => 6 hr -> 4.5 vs 0.FoldChange	SACRI_PERIOD:DOSE => 6 hr -> 4.5 vs 0.RawPValue	SACRI_PERIOD:DOSE => 6 hr -> 4.5 vs 0.FDR_BH	SACRI_PERIOD:DOSE => 6 hr -> 15 vs 0.Estimate	SACRI_PERIOD:DOSE => 6 hr -> 15 vs 0.FoldChange	SACRI_PERIOD:DOSE => 6 hr -> 15 vs 0.RawPValue	SACRI_PERIOD:DOSE => 6 hr -> 15 vs 0.FDR_BH	SACRI_PERIOD:DOSE => 6 hr -> 45 vs 0.Estimate	SACRI_PERIOD:DOSE => 6 hr -> 45 vs 0.FoldChange	SACRI_PERIOD:DOSE => 6 hr -> 45 vs 0.RawPValue	SACRI_PERIOD:DOSE => 6 hr -> 45 vs 0.FDR_BH	SACRI_PERIOD:DOSE => 9 hr -> 4.5 vs 0.Estimate	SACRI_PERIOD:DOSE => 9 hr -> 4.5 vs 0.FoldChange	SACRI_PERIOD:DOSE => 9 hr -> 4.5 vs 0.RawPValue	SACRI_PERIOD:DOSE => 9 hr -> 4.5 vs 0.FDR_BH	SACRI_PERIOD:DOSE => 9 hr -> 15 vs 0.Estimate	SACRI_PERIOD:DOSE => 9 hr -> 15 vs 0.FoldChange	SACRI_PERIOD:DOSE => 9 hr -> 15 vs 0.RawPValue	SACRI_PERIOD:DOSE => 9 hr -> 15 vs 0.FDR_BH	SACRI_PERIOD:DOSE => 9 hr -> 45 vs 0.Estimate	SACRI_PERIOD:DOSE => 9 hr -> 45 vs 0.FoldChange	SACRI_PERIOD:DOSE => 9 hr -> 45 vs 0.RawPValue	SACRI_PERIOD:DOSE => 9 hr -> 45 vs 0.FDR_BH	Gene Symbol
1379312_at	-0.0013	-1.0009	0.9964	0.9994	0.1327	1.0964	0.6426	0.9428	1.3544	2.5569	3.7528e-05	0.0005	-0.0376	-1.0264	0.8954	1	0.3567	1.2805	0.2171	0.9999	0.3604	1.2838	0.2125	0.9226	-0.2067	-1.154	0.471	0.7862	0.6572	1.577	0.0269	0.355	1.2567	2.3895	0.0001	0.0034	-0.1	-1.0717	0.7265	0.9933	1.0382	2.0536	0.0009	0.0309	1.3527	2.5539	3.8171e-05	0.0011	Pprc1
Thioacetamide_Repeat	Repeat
probe set id	SACRI_PERIOD:DOSE => 15 day -> 4.5 vs 0.Estimate	SACRI_PERIOD:DOSE => 15 day -> 4.5 vs 0.FoldChange	SACRI_PERIOD:DOSE => 15 day -> 4.5 vs 0.RawPValue	SACRI_PERIOD:DOSE => 15 day -> 4.5 vs 0.FDR_BH	SACRI_PERIOD:DOSE => 15 day -> 15 vs 0.Estimate	SACRI_PERIOD:DOSE => 15 day -> 15 vs 0.FoldChange	SACRI_PERIOD:DOSE => 15 day -> 15 vs 0.RawPValue	SACRI_PERIOD:DOSE => 15 day -> 15 vs 0.FDR_BH	SACRI_PERIOD:DOSE => 15 day -> 45 vs 0.Estimate	SACRI_PERIOD:DOSE => 15 day -> 45 vs 0.FoldChange	SACRI_PERIOD:DOSE => 15 day -> 45 vs 0.RawPValue	SACRI_PERIOD:DOSE => 15 day -> 45 vs 0.FDR_BH	SACRI_PERIOD:DOSE => 29 day -> 4.5 vs 0.Estimate	SACRI_PERIOD:DOSE => 29 day -> 4.5 vs 0.FoldChange	SACRI_PERIOD:DOSE => 29 day -> 4.5 vs 0.RawPValue	SACRI_PERIOD:DOSE => 29 day -> 4.5 vs 0.FDR_BH	SACRI_PERIOD:DOSE => 29 day -> 15 vs 0.Estimate	SACRI_PERIOD:DOSE => 29 day -> 15 vs 0.FoldChange	SACRI_PERIOD:DOSE => 29 day -> 15 vs 0.RawPValue	SACRI_PERIOD:DOSE => 29 day -> 15 vs 0.FDR_BH	SACRI_PERIOD:DOSE => 29 day -> 45 vs 0.Estimate	SACRI_PERIOD:DOSE => 29 day -> 45 vs 0.FoldChange	SACRI_PERIOD:DOSE => 29 day -> 45 vs 0.RawPValue	SACRI_PERIOD:DOSE => 29 day -> 45 vs 0.FDR_BH	SACRI_PERIOD:DOSE => 4 day -> 4.5 vs 0.Estimate	SACRI_PERIOD:DOSE => 4 day -> 4.5 vs 0.FoldChange	SACRI_PERIOD:DOSE => 4 day -> 4.5 vs 0.RawPValue	SACRI_PERIOD:DOSE => 4 day -> 4.5 vs 0.FDR_BH	SACRI_PERIOD:DOSE => 4 day -> 15 vs 0.Estimate	SACRI_PERIOD:DOSE => 4 day -> 15 vs 0.FoldChange	SACRI_PERIOD:DOSE => 4 day -> 15 vs 0.RawPValue	SACRI_PERIOD:DOSE => 4 day -> 15 vs 0.FDR_BH	SACRI_PERIOD:DOSE => 4 day -> 45 vs 0.Estimate	SACRI_PERIOD:DOSE => 4 day -> 45 vs 0.FoldChange	SACRI_PERIOD:DOSE => 4 day -> 45 vs 0.RawPValue	SACRI_PERIOD:DOSE => 4 day -> 45 vs 0.FDR_BH	SACRI_PERIOD:DOSE => 8 day -> 4.5 vs 0.Estimate	SACRI_PERIOD:DOSE => 8 day -> 4.5 vs 0.FoldChange	SACRI_PERIOD:DOSE => 8 day -> 4.5 vs 0.RawPValue	SACRI_PERIOD:DOSE => 8 day -> 4.5 vs 0.FDR_BH	SACRI_PERIOD:DOSE => 8 day -> 15 vs 0.Estimate	SACRI_PERIOD:DOSE => 8 day -> 15 vs 0.FoldChange	SACRI_PERIOD:DOSE => 8 day -> 15 vs 0.RawPValue	SACRI_PERIOD:DOSE => 8 day -> 15 vs 0.FDR_BH	SACRI_PERIOD:DOSE => 8 day -> 45 vs 0.Estimate	SACRI_PERIOD:DOSE => 8 day -> 45 vs 0.FoldChange	SACRI_PERIOD:DOSE => 8 day -> 45 vs 0.RawPValue	SACRI_PERIOD:DOSE => 8 day -> 45 vs 0.FDR_BH
1379312_at	0.3029	1.2337	0.1983	0.734	0.2978	1.2293	0.2058	0.534	0.7724	1.7081	0.0021	0.0119	0.0897	1.0642	0.6998	0.9312	1.0139	2.0193	0.0001	0.0023	1.4411	2.7153	5.2909e-07	5.6778e-06	-0.0578	-1.0409	0.8035	0.9929	0.2542	1.1927	0.2785	0.7501	0.4419	1.3584	0.0643	0.2175	-0.1552	-1.1136	0.5057	0.93	0.5117	1.4257	0.0337	0.2227	1.1754	2.2585	1.5e-05	0.0002
Methapyrilene_Single
probe set id	SACRI_PERIOD:DOSE => 24 hr -> 10 vs 0.Estimate	SACRI_PERIOD:DOSE => 24 hr -> 10 vs 0.FoldChange	SACRI_PERIOD:DOSE => 24 hr -> 10 vs 0.RawPValue	SACRI_PERIOD:DOSE => 24 hr -> 10 vs 0.FDR_BH	SACRI_PERIOD:DOSE => 24 hr -> 30 vs 0.Estimate	SACRI_PERIOD:DOSE => 24 hr -> 30 vs 0.FoldChange	SACRI_PERIOD:DOSE => 24 hr -> 30 vs 0.RawPValue	SACRI_PERIOD:DOSE => 24 hr -> 30 vs 0.FDR_BH	SACRI_PERIOD:DOSE => 24 hr -> 100 vs 0.Estimate	SACRI_PERIOD:DOSE => 24 hr -> 100 vs 0.FoldChange	SACRI_PERIOD:DOSE => 24 hr -> 100 vs 0.RawPValue	SACRI_PERIOD:DOSE => 24 hr -> 100 vs 0.FDR_BH	SACRI_PERIOD:DOSE => 3 hr -> 10 vs 0.Estimate	SACRI_PERIOD:DOSE => 3 hr -> 10 vs 0.FoldChange	SACRI_PERIOD:DOSE => 3 hr -> 10 vs 0.RawPValue	SACRI_PERIOD:DOSE => 3 hr -> 10 vs 0.FDR_BH	SACRI_PERIOD:DOSE => 3 hr -> 30 vs 0.Estimate	SACRI_PERIOD:DOSE => 3 hr -> 30 vs 0.FoldChange	SACRI_PERIOD:DOSE => 3 hr -> 30 vs 0.RawPValue	SACRI_PERIOD:DOSE => 3 hr -> 30 vs 0.FDR_BH	SACRI_PERIOD:DOSE => 3 hr -> 100 vs 0.Estimate	SACRI_PERIOD:DOSE => 3 hr -> 100 vs 0.FoldChange	SACRI_PERIOD:DOSE => 3 hr -> 100 vs 0.RawPValue	SACRI_PERIOD:DOSE => 3 hr -> 100 vs 0.FDR_BH	SACRI_PERIOD:DOSE => 6 hr -> 10 vs 0.Estimate	SACRI_PERIOD:DOSE => 6 hr -> 10 vs 0.FoldChange	SACRI_PERIOD:DOSE => 6 hr -> 10 vs 0.RawPValue	SACRI_PERIOD:DOSE => 6 hr -> 10 vs 0.FDR_BH	SACRI_PERIOD:DOSE => 6 hr -> 30 vs 0.Estimate	SACRI_PERIOD:DOSE => 6 hr -> 30 vs 0.FoldChange	SACRI_PERIOD:DOSE => 6 hr -> 30 vs 0.RawPValue	SACRI_PERIOD:DOSE => 6 hr -> 30 vs 0.FDR_BH	SACRI_PERIOD:DOSE => 6 hr -> 100 vs 0.Estimate	SACRI_PERIOD:DOSE => 6 hr -> 100 vs 0.FoldChange	SACRI_PERIOD:DOSE => 6 hr -> 100 vs 0.RawPValue	SACRI_PERIOD:DOSE => 6 hr -> 100 vs 0.FDR_BH	SACRI_PERIOD:DOSE => 9 hr -> 10 vs 0.Estimate	SACRI_PERIOD:DOSE => 9 hr -> 10 vs 0.FoldChange	SACRI_PERIOD:DOSE => 9 hr -> 10 vs 0.RawPValue	SACRI_PERIOD:DOSE => 9 hr -> 10 vs 0.FDR_BH	SACRI_PERIOD:DOSE => 9 hr -> 30 vs 0.Estimate	SACRI_PERIOD:DOSE => 9 hr -> 30 vs 0.FoldChange	SACRI_PERIOD:DOSE => 9 hr -> 30 vs 0.RawPValue	SACRI_PERIOD:DOSE => 9 hr -> 30 vs 0.FDR_BH	SACRI_PERIOD:DOSE => 9 hr -> 100 vs 0.Estimate	SACRI_PERIOD:DOSE => 9 hr -> 100 vs 0.FoldChange	SACRI_PERIOD:DOSE => 9 hr -> 100 vs 0.RawPValue	SACRI_PERIOD:DOSE => 9 hr -> 100 vs 0.FDR_BH	Gene Symbol
1379312_at	-0.1634	-1.12	0.5841	0.9998	0.0806	1.0575	0.7869	0.9997	0.803	1.7448	0.0105	0.1012	-0.2714	-1.207	0.3654	0.8916	0.264	1.2008	0.3785	0.8522	0.3794	1.3008	0.2086	0.7929	0.0683	1.0484	0.8189	0.9716	0.907	1.8752	0.0044	0.213	1.9788	3.9416	1.4769e-07	1.2001e-05	0.5622	1.4765	0.0662	0.9999	0.3207	1.249	0.286	0.9745	1.3982	2.6358	4.3422e-05	0.0011	Pprc1
Methapyrilene_Repeat
probe set id	SACRI_PERIOD:DOSE => 15 day -> 10 vs 0.Estimate	SACRI_PERIOD:DOSE => 15 day -> 10 vs 0.FoldChange	SACRI_PERIOD:DOSE => 15 day -> 10 vs 0.RawPValue	SACRI_PERIOD:DOSE => 15 day -> 10 vs 0.FDR_BH	SACRI_PERIOD:DOSE => 15 day -> 30 vs 0.Estimate	SACRI_PERIOD:DOSE => 15 day -> 30 vs 0.FoldChange	SACRI_PERIOD:DOSE => 15 day -> 30 vs 0.RawPValue	SACRI_PERIOD:DOSE => 15 day -> 30 vs 0.FDR_BH	SACRI_PERIOD:DOSE => 15 day -> 100 vs 0.Estimate	SACRI_PERIOD:DOSE => 15 day -> 100 vs 0.FoldChange	SACRI_PERIOD:DOSE => 15 day -> 100 vs 0.RawPValue	SACRI_PERIOD:DOSE => 15 day -> 100 vs 0.FDR_BH	SACRI_PERIOD:DOSE => 29 day -> 10 vs 0.Estimate	SACRI_PERIOD:DOSE => 29 day -> 10 vs 0.FoldChange	SACRI_PERIOD:DOSE => 29 day -> 10 vs 0.RawPValue	SACRI_PERIOD:DOSE => 29 day -> 10 vs 0.FDR_BH	SACRI_PERIOD:DOSE => 29 day -> 30 vs 0.Estimate	SACRI_PERIOD:DOSE => 29 day -> 30 vs 0.FoldChange	SACRI_PERIOD:DOSE => 29 day -> 30 vs 0.RawPValue	SACRI_PERIOD:DOSE => 29 day -> 30 vs 0.FDR_BH	SACRI_PERIOD:DOSE => 29 day -> 100 vs 0.Estimate	SACRI_PERIOD:DOSE => 29 day -> 100 vs 0.FoldChange	SACRI_PERIOD:DOSE => 29 day -> 100 vs 0.RawPValue	SACRI_PERIOD:DOSE => 29 day -> 100 vs 0.FDR_BH	SACRI_PERIOD:DOSE => 4 day -> 10 vs 0.Estimate	SACRI_PERIOD:DOSE => 4 day -> 10 vs 0.FoldChange	SACRI_PERIOD:DOSE => 4 day -> 10 vs 0.RawPValue	SACRI_PERIOD:DOSE => 4 day -> 10 vs 0.FDR_BH	SACRI_PERIOD:DOSE => 4 day -> 30 vs 0.Estimate	SACRI_PERIOD:DOSE => 4 day -> 30 vs 0.FoldChange	SACRI_PERIOD:DOSE => 4 day -> 30 vs 0.RawPValue	SACRI_PERIOD:DOSE => 4 day -> 30 vs 0.FDR_BH	SACRI_PERIOD:DOSE => 4 day -> 100 vs 0.Estimate	SACRI_PERIOD:DOSE => 4 day -> 100 vs 0.FoldChange	SACRI_PERIOD:DOSE => 4 day -> 100 vs 0.RawPValue	SACRI_PERIOD:DOSE => 4 day -> 100 vs 0.FDR_BH	SACRI_PERIOD:DOSE => 8 day -> 10 vs 0.Estimate	SACRI_PERIOD:DOSE => 8 day -> 10 vs 0.FoldChange	SACRI_PERIOD:DOSE => 8 day -> 10 vs 0.RawPValue	SACRI_PERIOD:DOSE => 8 day -> 10 vs 0.FDR_BH	SACRI_PERIOD:DOSE => 8 day -> 30 vs 0.Estimate	SACRI_PERIOD:DOSE => 8 day -> 30 vs 0.FoldChange	SACRI_PERIOD:DOSE => 8 day -> 30 vs 0.RawPValue	SACRI_PERIOD:DOSE => 8 day -> 30 vs 0.FDR_BH	SACRI_PERIOD:DOSE => 8 day -> 100 vs 0.Estimate	SACRI_PERIOD:DOSE => 8 day -> 100 vs 0.FoldChange	SACRI_PERIOD:DOSE => 8 day -> 100 vs 0.RawPValue	SACRI_PERIOD:DOSE => 8 day -> 100 vs 0.FDR_BH	Gene Symbol
1379312_at	-0.4271	-1.3446	0.0495	1	0.1243	1.09	0.5567	0.9583	1.3761	2.5957	2.0553e-07	3.0577e-06	0.029	1.0203	0.8906	0.9997	0.5608	1.4751	0.0115	0.1513	0.91	1.879	0.0001	0.0006	-0.1075	-1.0774	0.6109	1	0.0124	1.0086	0.9532	0.9992	0.5039	1.418	0.0219	0.2463	0.3049	1.2353	0.1547	0.9999	0.2921	1.2244	0.1722	0.8932	1.2768	2.423	8.0439e-07	1.5674e-05	Pprc1
Chlorpromazine-single
probe set id	SACRI_PERIOD:DOSE => 24 hr -> 45 vs 0.Estimate	SACRI_PERIOD:DOSE => 24 hr -> 45 vs 0.FoldChange	SACRI_PERIOD:DOSE => 24 hr -> 45 vs 0.RawPValue	SACRI_PERIOD:DOSE => 24 hr -> 45 vs 0.FDR_BH	SACRI_PERIOD:DOSE => 24 hr -> 150 vs 0.Estimate	SACRI_PERIOD:DOSE => 24 hr -> 150 vs 0.FoldChange	SACRI_PERIOD:DOSE => 24 hr -> 150 vs 0.RawPValue	SACRI_PERIOD:DOSE => 24 hr -> 150 vs 0.FDR_BH	SACRI_PERIOD:DOSE => 3 hr -> 45 vs 0.Estimate	SACRI_PERIOD:DOSE => 3 hr -> 45 vs 0.FoldChange	SACRI_PERIOD:DOSE => 3 hr -> 45 vs 0.RawPValue	SACRI_PERIOD:DOSE => 3 hr -> 45 vs 0.FDR_BH	SACRI_PERIOD:DOSE => 3 hr -> 150 vs 0.Estimate	SACRI_PERIOD:DOSE => 3 hr -> 150 vs 0.FoldChange	SACRI_PERIOD:DOSE => 3 hr -> 150 vs 0.RawPValue	SACRI_PERIOD:DOSE => 3 hr -> 150 vs 0.FDR_BH	SACRI_PERIOD:DOSE => 6 hr -> 45 vs 0.Estimate	SACRI_PERIOD:DOSE => 6 hr -> 45 vs 0.FoldChange	SACRI_PERIOD:DOSE => 6 hr -> 45 vs 0.RawPValue	SACRI_PERIOD:DOSE => 6 hr -> 45 vs 0.FDR_BH	SACRI_PERIOD:DOSE => 6 hr -> 150 vs 0.Estimate	SACRI_PERIOD:DOSE => 6 hr -> 150 vs 0.FoldChange	SACRI_PERIOD:DOSE => 6 hr -> 150 vs 0.RawPValue	SACRI_PERIOD:DOSE => 6 hr -> 150 vs 0.FDR_BH	SACRI_PERIOD:DOSE => 9 hr -> 45 vs 0.Estimate	SACRI_PERIOD:DOSE => 9 hr -> 45 vs 0.FoldChange	SACRI_PERIOD:DOSE => 9 hr -> 45 vs 0.RawPValue	SACRI_PERIOD:DOSE => 9 hr -> 45 vs 0.FDR_BH	SACRI_PERIOD:DOSE => 9 hr -> 150 vs 0.Estimate	SACRI_PERIOD:DOSE => 9 hr -> 150 vs 0.FoldChange	SACRI_PERIOD:DOSE => 9 hr -> 150 vs 0.RawPValue	SACRI_PERIOD:DOSE => 9 hr -> 150 vs 0.FDR_BH	Gene Symbol	Gene Title	Species Scientific Name	Sequence Type	Sequence Source	Transcript ID[Array Design]	Target Description	Representative Public ID	Archival UniGene Cluster	UniGene ID	Alignments	Chromosomal Location	Unigene Cluster Type	Ensembl	Entrez Gene	SwissProt	EC
1379312_at	0.9502	1.9321	0.0059	0.1639	0.9074	1.8756	0.0081	0.0719	-0.496	-1.4103	0.1278	0.8934	0.08	1.057	0.8013	0.9841	0.4517	1.3677	0.1638	0.3989	0.4506	1.3666	0.1648	0.4476	-0.1157	-1.0835	0.7161	0.9755	-0.1433	-1.1044	0.6527	0.919	Pprc1	peroxisome proliferator-activated receptor gamma, coactivator-related 1	Rattus norvegicus	Consensus sequence	GenBank	Rn.9484.1	gb:AI706508 /DB_XREF=gi:4994408 /DB_XREF=UI-R-AE0-xf-a-12-0-UI.s1 /CLONE=UI-R-AE0-xf-a-12-0-UI /FEA=EST /CNT=7 /TID=Rn.9484.1 /TIER=ConsEnd /STK=2 /UG=Rn.9484 /UG_TITLE=ESTs, Weakly similar to JC7355 peroxisome proliferator-activated receptor gamma coactivator-1 - rat (R.norvegicus)	AI706508	Rn.9484	Rn.9484	chr1:273254157-273257480 (+) // 99.34 // q54	chr1q54	full length	ENSRNOG00000018561	294007	D3ZRG8	---
Chlorpromazine-repeat
probe set id	SACRI_PERIOD:DOSE => 15 day -> 4.5 vs 0.Estimate	SACRI_PERIOD:DOSE => 15 day -> 4.5 vs 0.FoldChange	SACRI_PERIOD:DOSE => 15 day -> 4.5 vs 0.RawPValue	SACRI_PERIOD:DOSE => 15 day -> 4.5 vs 0.FDR_BH	SACRI_PERIOD:DOSE => 15 day -> 15 vs 0.Estimate	SACRI_PERIOD:DOSE => 15 day -> 15 vs 0.FoldChange	SACRI_PERIOD:DOSE => 15 day -> 15 vs 0.RawPValue	SACRI_PERIOD:DOSE => 15 day -> 15 vs 0.FDR_BH	SACRI_PERIOD:DOSE => 15 day -> 45 vs 0.Estimate	SACRI_PERIOD:DOSE => 15 day -> 45 vs 0.FoldChange	SACRI_PERIOD:DOSE => 15 day -> 45 vs 0.RawPValue	SACRI_PERIOD:DOSE => 15 day -> 45 vs 0.FDR_BH	SACRI_PERIOD:DOSE => 29 day -> 4.5 vs 0.Estimate	SACRI_PERIOD:DOSE => 29 day -> 4.5 vs 0.FoldChange	SACRI_PERIOD:DOSE => 29 day -> 4.5 vs 0.RawPValue	SACRI_PERIOD:DOSE => 29 day -> 4.5 vs 0.FDR_BH	SACRI_PERIOD:DOSE => 29 day -> 15 vs 0.Estimate	SACRI_PERIOD:DOSE => 29 day -> 15 vs 0.FoldChange	SACRI_PERIOD:DOSE => 29 day -> 15 vs 0.RawPValue	SACRI_PERIOD:DOSE => 29 day -> 15 vs 0.FDR_BH	SACRI_PERIOD:DOSE => 29 day -> 45 vs 0.Estimate	SACRI_PERIOD:DOSE => 29 day -> 45 vs 0.FoldChange	SACRI_PERIOD:DOSE => 29 day -> 45 vs 0.RawPValue	SACRI_PERIOD:DOSE => 29 day -> 45 vs 0.FDR_BH	SACRI_PERIOD:DOSE => 4 day -> 4.5 vs 0.Estimate	SACRI_PERIOD:DOSE => 4 day -> 4.5 vs 0.FoldChange	SACRI_PERIOD:DOSE => 4 day -> 4.5 vs 0.RawPValue	SACRI_PERIOD:DOSE => 4 day -> 4.5 vs 0.FDR_BH	SACRI_PERIOD:DOSE => 4 day -> 15 vs 0.Estimate	SACRI_PERIOD:DOSE => 4 day -> 15 vs 0.FoldChange	SACRI_PERIOD:DOSE => 4 day -> 15 vs 0.RawPValue	SACRI_PERIOD:DOSE => 4 day -> 15 vs 0.FDR_BH	SACRI_PERIOD:DOSE => 4 day -> 45 vs 0.Estimate	SACRI_PERIOD:DOSE => 4 day -> 45 vs 0.FoldChange	SACRI_PERIOD:DOSE => 4 day -> 45 vs 0.RawPValue	SACRI_PERIOD:DOSE => 4 day -> 45 vs 0.FDR_BH	SACRI_PERIOD:DOSE => 8 day -> 4.5 vs 0.Estimate	SACRI_PERIOD:DOSE => 8 day -> 4.5 vs 0.FoldChange	SACRI_PERIOD:DOSE => 8 day -> 4.5 vs 0.RawPValue	SACRI_PERIOD:DOSE => 8 day -> 4.5 vs 0.FDR_BH	SACRI_PERIOD:DOSE => 8 day -> 15 vs 0.Estimate	SACRI_PERIOD:DOSE => 8 day -> 15 vs 0.FoldChange	SACRI_PERIOD:DOSE => 8 day -> 15 vs 0.RawPValue	SACRI_PERIOD:DOSE => 8 day -> 15 vs 0.FDR_BH	SACRI_PERIOD:DOSE => 8 day -> 45 vs 0.Estimate	SACRI_PERIOD:DOSE => 8 day -> 45 vs 0.FoldChange	SACRI_PERIOD:DOSE => 8 day -> 45 vs 0.RawPValue	SACRI_PERIOD:DOSE => 8 day -> 45 vs 0.FDR_BH	Gene Symbol
1379312_at	0.2706	1.2063	0.4239	0.9104	0.1725	1.127	0.6091	0.9533	-0.1132	-1.0817	0.7368	0.9452	0.103	1.074	0.7598	0.9998	0.3964	1.3162	0.2441	0.9461	-0.2368	-1.1784	0.4835	0.8443	0.1049	1.0755	0.7554	1	0.0805	1.0574	0.811	0.9959	0.0339	1.0238	0.9197	0.9941	-0.0731	-1.052	0.8281	0.9993	-0.5388	-1.4528	0.1166	0.7073	-0.1473	-1.1075	0.6622	0.9486	Pprc1
Carbontetrachloride_single
probe set id	SACRI_PERIOD:DOSE => 24 hr -> 30 vs 0.Estimate	SACRI_PERIOD:DOSE => 24 hr -> 30 vs 0.FoldChange	SACRI_PERIOD:DOSE => 24 hr -> 30 vs 0.RawPValue	SACRI_PERIOD:DOSE => 24 hr -> 30 vs 0.FDR_BH	SACRI_PERIOD:DOSE => 24 hr -> 100 vs 0.Estimate	SACRI_PERIOD:DOSE => 24 hr -> 100 vs 0.FoldChange	SACRI_PERIOD:DOSE => 24 hr -> 100 vs 0.RawPValue	SACRI_PERIOD:DOSE => 24 hr -> 100 vs 0.FDR_BH	SACRI_PERIOD:DOSE => 24 hr -> 300 vs 0.Estimate	SACRI_PERIOD:DOSE => 24 hr -> 300 vs 0.FoldChange	SACRI_PERIOD:DOSE => 24 hr -> 300 vs 0.RawPValue	SACRI_PERIOD:DOSE => 24 hr -> 300 vs 0.FDR_BH	SACRI_PERIOD:DOSE => 3 hr -> 30 vs 0.Estimate	SACRI_PERIOD:DOSE => 3 hr -> 30 vs 0.FoldChange	SACRI_PERIOD:DOSE => 3 hr -> 30 vs 0.RawPValue	SACRI_PERIOD:DOSE => 3 hr -> 30 vs 0.FDR_BH	SACRI_PERIOD:DOSE => 3 hr -> 100 vs 0.Estimate	SACRI_PERIOD:DOSE => 3 hr -> 100 vs 0.FoldChange	SACRI_PERIOD:DOSE => 3 hr -> 100 vs 0.RawPValue	SACRI_PERIOD:DOSE => 3 hr -> 100 vs 0.FDR_BH	SACRI_PERIOD:DOSE => 3 hr -> 300 vs 0.Estimate	SACRI_PERIOD:DOSE => 3 hr -> 300 vs 0.FoldChange	SACRI_PERIOD:DOSE => 3 hr -> 300 vs 0.RawPValue	SACRI_PERIOD:DOSE => 3 hr -> 300 vs 0.FDR_BH	SACRI_PERIOD:DOSE => 6 hr -> 30 vs 0.Estimate	SACRI_PERIOD:DOSE => 6 hr -> 30 vs 0.FoldChange	SACRI_PERIOD:DOSE => 6 hr -> 30 vs 0.RawPValue	SACRI_PERIOD:DOSE => 6 hr -> 30 vs 0.FDR_BH	SACRI_PERIOD:DOSE => 6 hr -> 100 vs 0.Estimate	SACRI_PERIOD:DOSE => 6 hr -> 100 vs 0.FoldChange	SACRI_PERIOD:DOSE => 6 hr -> 100 vs 0.RawPValue	SACRI_PERIOD:DOSE => 6 hr -> 100 vs 0.FDR_BH	SACRI_PERIOD:DOSE => 6 hr -> 300 vs 0.Estimate	SACRI_PERIOD:DOSE => 6 hr -> 300 vs 0.FoldChange	SACRI_PERIOD:DOSE => 6 hr -> 300 vs 0.RawPValue	SACRI_PERIOD:DOSE => 6 hr -> 300 vs 0.FDR_BH	SACRI_PERIOD:DOSE => 9 hr -> 30 vs 0.Estimate	SACRI_PERIOD:DOSE => 9 hr -> 30 vs 0.FoldChange	SACRI_PERIOD:DOSE => 9 hr -> 30 vs 0.RawPValue	SACRI_PERIOD:DOSE => 9 hr -> 30 vs 0.FDR_BH	SACRI_PERIOD:DOSE => 9 hr -> 100 vs 0.Estimate	SACRI_PERIOD:DOSE => 9 hr -> 100 vs 0.FoldChange	SACRI_PERIOD:DOSE => 9 hr -> 100 vs 0.RawPValue	SACRI_PERIOD:DOSE => 9 hr -> 100 vs 0.FDR_BH	SACRI_PERIOD:DOSE => 9 hr -> 300 vs 0.Estimate	SACRI_PERIOD:DOSE => 9 hr -> 300 vs 0.FoldChange	SACRI_PERIOD:DOSE => 9 hr -> 300 vs 0.RawPValue	SACRI_PERIOD:DOSE => 9 hr -> 300 vs 0.FDR_BH	Gene Symbol
1379312_at	-0.8005	-1.7417	0.0045	0.7752	-0.2712	-1.2068	0.3079	0.8986	0.1282	1.0929	0.6275	0.9577	-0.4867	-1.4013	0.0721	0.5225	0.2763	1.2111	0.2991	0.9667	0.3196	1.248	0.2309	0.663	-0.0972	-1.0697	0.7129	0.9971	0.5717	1.4863	0.0364	0.4737	0.1375	1.1	0.603	0.9325	0.0377	1.0264	0.8865	1	0.2435	1.1839	0.359	0.9669	-0.2373	-1.1788	0.3714	0.909	Pprc1
Carbontetrachloride_repeat
probe set id	SACRI_PERIOD:DOSE => 15 day -> 30 vs 0.Estimate	SACRI_PERIOD:DOSE => 15 day -> 30 vs 0.FoldChange	SACRI_PERIOD:DOSE => 15 day -> 30 vs 0.RawPValue	SACRI_PERIOD:DOSE => 15 day -> 30 vs 0.FDR_BH	SACRI_PERIOD:DOSE => 15 day -> 100 vs 0.Estimate	SACRI_PERIOD:DOSE => 15 day -> 100 vs 0.FoldChange	SACRI_PERIOD:DOSE => 15 day -> 100 vs 0.RawPValue	SACRI_PERIOD:DOSE => 15 day -> 100 vs 0.FDR_BH	SACRI_PERIOD:DOSE => 15 day -> 300 vs 0.Estimate	SACRI_PERIOD:DOSE => 15 day -> 300 vs 0.FoldChange	SACRI_PERIOD:DOSE => 15 day -> 300 vs 0.RawPValue	SACRI_PERIOD:DOSE => 15 day -> 300 vs 0.FDR_BH	SACRI_PERIOD:DOSE => 29 day -> 30 vs 0.Estimate	SACRI_PERIOD:DOSE => 29 day -> 30 vs 0.FoldChange	SACRI_PERIOD:DOSE => 29 day -> 30 vs 0.RawPValue	SACRI_PERIOD:DOSE => 29 day -> 30 vs 0.FDR_BH	SACRI_PERIOD:DOSE => 29 day -> 100 vs 0.Estimate	SACRI_PERIOD:DOSE => 29 day -> 100 vs 0.FoldChange	SACRI_PERIOD:DOSE => 29 day -> 100 vs 0.RawPValue	SACRI_PERIOD:DOSE => 29 day -> 100 vs 0.FDR_BH	SACRI_PERIOD:DOSE => 29 day -> 300 vs 0.Estimate	SACRI_PERIOD:DOSE => 29 day -> 300 vs 0.FoldChange	SACRI_PERIOD:DOSE => 29 day -> 300 vs 0.RawPValue	SACRI_PERIOD:DOSE => 29 day -> 300 vs 0.FDR_BH	SACRI_PERIOD:DOSE => 4 day -> 30 vs 0.Estimate	SACRI_PERIOD:DOSE => 4 day -> 30 vs 0.FoldChange	SACRI_PERIOD:DOSE => 4 day -> 30 vs 0.RawPValue	SACRI_PERIOD:DOSE => 4 day -> 30 vs 0.FDR_BH	SACRI_PERIOD:DOSE => 4 day -> 100 vs 0.Estimate	SACRI_PERIOD:DOSE => 4 day -> 100 vs 0.FoldChange	SACRI_PERIOD:DOSE => 4 day -> 100 vs 0.RawPValue	SACRI_PERIOD:DOSE => 4 day -> 100 vs 0.FDR_BH	SACRI_PERIOD:DOSE => 4 day -> 300 vs 0.Estimate	SACRI_PERIOD:DOSE => 4 day -> 300 vs 0.FoldChange	SACRI_PERIOD:DOSE => 4 day -> 300 vs 0.RawPValue	SACRI_PERIOD:DOSE => 4 day -> 300 vs 0.FDR_BH	SACRI_PERIOD:DOSE => 8 day -> 30 vs 0.Estimate	SACRI_PERIOD:DOSE => 8 day -> 30 vs 0.FoldChange	SACRI_PERIOD:DOSE => 8 day -> 30 vs 0.RawPValue	SACRI_PERIOD:DOSE => 8 day -> 30 vs 0.FDR_BH	SACRI_PERIOD:DOSE => 8 day -> 100 vs 0.Estimate	SACRI_PERIOD:DOSE => 8 day -> 100 vs 0.FoldChange	SACRI_PERIOD:DOSE => 8 day -> 100 vs 0.RawPValue	SACRI_PERIOD:DOSE => 8 day -> 100 vs 0.FDR_BH	SACRI_PERIOD:DOSE => 8 day -> 300 vs 0.Estimate	SACRI_PERIOD:DOSE => 8 day -> 300 vs 0.FoldChange	SACRI_PERIOD:DOSE => 8 day -> 300 vs 0.RawPValue	SACRI_PERIOD:DOSE => 8 day -> 300 vs 0.FDR_BH	Gene Symbol
1379312_at	0.2346	1.1766	0.4632	0.9882	0.5207	1.4346	0.1092	0.5028	0.5102	1.4242	0.1163	0.3953	0.5758	1.4905	0.0778	0.9999	0.6701	1.5912	0.0418	0.4206	0.6207	1.5376	0.0583	0.2636	0.4167	1.3349	0.1966	0.9981	0.6312	1.5489	0.0543	0.3751	0.562	1.4763	0.0848	0.5511	-0.7042	-1.6292	0.033	0.687	0.0802	1.0571	0.8014	0.9626	-0.0694	-1.0493	0.8275	0.9486	Pprc1
bromobenzene_single
probe set id	SACRI_PERIOD:DOSE => 24 hr -> 30 vs 0.Estimate	SACRI_PERIOD:DOSE => 24 hr -> 30 vs 0.FoldChange	SACRI_PERIOD:DOSE => 24 hr -> 30 vs 0.RawPValue	SACRI_PERIOD:DOSE => 24 hr -> 30 vs 0.FDR_BH	SACRI_PERIOD:DOSE => 24 hr -> 100 vs 0.Estimate	SACRI_PERIOD:DOSE => 24 hr -> 100 vs 0.FoldChange	SACRI_PERIOD:DOSE => 24 hr -> 100 vs 0.RawPValue	SACRI_PERIOD:DOSE => 24 hr -> 100 vs 0.FDR_BH	SACRI_PERIOD:DOSE => 24 hr -> 300 vs 0.Estimate	SACRI_PERIOD:DOSE => 24 hr -> 300 vs 0.FoldChange	SACRI_PERIOD:DOSE => 24 hr -> 300 vs 0.RawPValue	SACRI_PERIOD:DOSE => 24 hr -> 300 vs 0.FDR_BH	SACRI_PERIOD:DOSE => 3 hr -> 30 vs 0.Estimate	SACRI_PERIOD:DOSE => 3 hr -> 30 vs 0.FoldChange	SACRI_PERIOD:DOSE => 3 hr -> 30 vs 0.RawPValue	SACRI_PERIOD:DOSE => 3 hr -> 30 vs 0.FDR_BH	SACRI_PERIOD:DOSE => 3 hr -> 100 vs 0.Estimate	SACRI_PERIOD:DOSE => 3 hr -> 100 vs 0.FoldChange	SACRI_PERIOD:DOSE => 3 hr -> 100 vs 0.RawPValue	SACRI_PERIOD:DOSE => 3 hr -> 100 vs 0.FDR_BH	SACRI_PERIOD:DOSE => 3 hr -> 300 vs 0.Estimate	SACRI_PERIOD:DOSE => 3 hr -> 300 vs 0.FoldChange	SACRI_PERIOD:DOSE => 3 hr -> 300 vs 0.RawPValue	SACRI_PERIOD:DOSE => 3 hr -> 300 vs 0.FDR_BH	SACRI_PERIOD:DOSE => 6 hr -> 30 vs 0.Estimate	SACRI_PERIOD:DOSE => 6 hr -> 30 vs 0.FoldChange	SACRI_PERIOD:DOSE => 6 hr -> 30 vs 0.RawPValue	SACRI_PERIOD:DOSE => 6 hr -> 30 vs 0.FDR_BH	SACRI_PERIOD:DOSE => 6 hr -> 100 vs 0.Estimate	SACRI_PERIOD:DOSE => 6 hr -> 100 vs 0.FoldChange	SACRI_PERIOD:DOSE => 6 hr -> 100 vs 0.RawPValue	SACRI_PERIOD:DOSE => 6 hr -> 100 vs 0.FDR_BH	SACRI_PERIOD:DOSE => 6 hr -> 300 vs 0.Estimate	SACRI_PERIOD:DOSE => 6 hr -> 300 vs 0.FoldChange	SACRI_PERIOD:DOSE => 6 hr -> 300 vs 0.RawPValue	SACRI_PERIOD:DOSE => 6 hr -> 300 vs 0.FDR_BH	SACRI_PERIOD:DOSE => 9 hr -> 30 vs 0.Estimate	SACRI_PERIOD:DOSE => 9 hr -> 30 vs 0.FoldChange	SACRI_PERIOD:DOSE => 9 hr -> 30 vs 0.RawPValue	SACRI_PERIOD:DOSE => 9 hr -> 30 vs 0.FDR_BH	SACRI_PERIOD:DOSE => 9 hr -> 100 vs 0.Estimate	SACRI_PERIOD:DOSE => 9 hr -> 100 vs 0.FoldChange	SACRI_PERIOD:DOSE => 9 hr -> 100 vs 0.RawPValue	SACRI_PERIOD:DOSE => 9 hr -> 100 vs 0.FDR_BH	SACRI_PERIOD:DOSE => 9 hr -> 300 vs 0.Estimate	SACRI_PERIOD:DOSE => 9 hr -> 300 vs 0.FoldChange	SACRI_PERIOD:DOSE => 9 hr -> 300 vs 0.RawPValue	SACRI_PERIOD:DOSE => 9 hr -> 300 vs 0.FDR_BH	Gene Symbol
1379312_at	-0.1644	-1.1207	0.6089	0.895	0.2353	1.1772	0.4648	0.7893	1.7579	3.3821	4.2989e-06	6.9992e-05	0.0716	1.0509	0.8233	0.9995	0.0114	1.008	0.9716	0.9996	-0.0088	-1.0061	0.9781	0.9987	1.0474	2.0669	0.0024	0.175	0.7093	1.635	0.0329	0.3955	0.2908	1.2233	0.3674	0.7909	0.3202	1.2485	0.3217	0.9181	1.662	3.1644	1.0347e-05	0.0009	1.0886	2.1267	0.0017	0.047	Pprc1
bromobenzene_repeat
probe set id	SACRI_PERIOD:DOSE => 15 day -> 30 vs 0.Estimate	SACRI_PERIOD:DOSE => 15 day -> 30 vs 0.FoldChange	SACRI_PERIOD:DOSE => 15 day -> 30 vs 0.RawPValue	SACRI_PERIOD:DOSE => 15 day -> 30 vs 0.FDR_BH	SACRI_PERIOD:DOSE => 15 day -> 100 vs 0.Estimate	SACRI_PERIOD:DOSE => 15 day -> 100 vs 0.FoldChange	SACRI_PERIOD:DOSE => 15 day -> 100 vs 0.RawPValue	SACRI_PERIOD:DOSE => 15 day -> 100 vs 0.FDR_BH	SACRI_PERIOD:DOSE => 15 day -> 300 vs 0.Estimate	SACRI_PERIOD:DOSE => 15 day -> 300 vs 0.FoldChange	SACRI_PERIOD:DOSE => 15 day -> 300 vs 0.RawPValue	SACRI_PERIOD:DOSE => 15 day -> 300 vs 0.FDR_BH	SACRI_PERIOD:DOSE => 29 day -> 30 vs 0.Estimate	SACRI_PERIOD:DOSE => 29 day -> 30 vs 0.FoldChange	SACRI_PERIOD:DOSE => 29 day -> 30 vs 0.RawPValue	SACRI_PERIOD:DOSE => 29 day -> 30 vs 0.FDR_BH	SACRI_PERIOD:DOSE => 29 day -> 100 vs 0.Estimate	SACRI_PERIOD:DOSE => 29 day -> 100 vs 0.FoldChange	SACRI_PERIOD:DOSE => 29 day -> 100 vs 0.RawPValue	SACRI_PERIOD:DOSE => 29 day -> 100 vs 0.FDR_BH	SACRI_PERIOD:DOSE => 29 day -> 300 vs 0.Estimate	SACRI_PERIOD:DOSE => 29 day -> 300 vs 0.FoldChange	SACRI_PERIOD:DOSE => 29 day -> 300 vs 0.RawPValue	SACRI_PERIOD:DOSE => 29 day -> 300 vs 0.FDR_BH	SACRI_PERIOD:DOSE => 4 day -> 30 vs 0.Estimate	SACRI_PERIOD:DOSE => 4 day -> 30 vs 0.FoldChange	SACRI_PERIOD:DOSE => 4 day -> 30 vs 0.RawPValue	SACRI_PERIOD:DOSE => 4 day -> 30 vs 0.FDR_BH	SACRI_PERIOD:DOSE => 4 day -> 100 vs 0.Estimate	SACRI_PERIOD:DOSE => 4 day -> 100 vs 0.FoldChange	SACRI_PERIOD:DOSE => 4 day -> 100 vs 0.RawPValue	SACRI_PERIOD:DOSE => 4 day -> 100 vs 0.FDR_BH	SACRI_PERIOD:DOSE => 4 day -> 300 vs 0.Estimate	SACRI_PERIOD:DOSE => 4 day -> 300 vs 0.FoldChange	SACRI_PERIOD:DOSE => 4 day -> 300 vs 0.RawPValue	SACRI_PERIOD:DOSE => 4 day -> 300 vs 0.FDR_BH	SACRI_PERIOD:DOSE => 8 day -> 30 vs 0.Estimate	SACRI_PERIOD:DOSE => 8 day -> 30 vs 0.FoldChange	SACRI_PERIOD:DOSE => 8 day -> 30 vs 0.RawPValue	SACRI_PERIOD:DOSE => 8 day -> 30 vs 0.FDR_BH	SACRI_PERIOD:DOSE => 8 day -> 100 vs 0.Estimate	SACRI_PERIOD:DOSE => 8 day -> 100 vs 0.FoldChange	SACRI_PERIOD:DOSE => 8 day -> 100 vs 0.RawPValue	SACRI_PERIOD:DOSE => 8 day -> 100 vs 0.FDR_BH	SACRI_PERIOD:DOSE => 8 day -> 300 vs 0.Estimate	SACRI_PERIOD:DOSE => 8 day -> 300 vs 0.FoldChange	SACRI_PERIOD:DOSE => 8 day -> 300 vs 0.RawPValue	SACRI_PERIOD:DOSE => 8 day -> 300 vs 0.FDR_BH	Gene Symbol
1379312_at	-0.8944	-1.8588	0.001	0.3529	-0.481	-1.3957	0.0601	0.6468	-0.3989	-1.3185	0.1158	0.4932	-0.0239	-1.0167	0.9236	0.9976	-0.1396	-1.1016	0.5756	0.9676	0.0324	1.0227	0.8965	0.9774	0.4821	1.3968	0.0596	0.759	0.1778	1.1312	0.4765	0.9238	0.4654	1.3807	0.0685	0.3793	0.1416	1.1032	0.5701	0.9986	0.517	1.431	0.0442	0.7239	0.3568	1.2805	0.1581	0.5977	Pprc1
aflatoxin_single
probe set id	SACRI_PERIOD:DOSE => 24 hr -> 1 vs 0.Estimate	SACRI_PERIOD:DOSE => 24 hr -> 1 vs 0.FoldChange	SACRI_PERIOD:DOSE => 24 hr -> 1 vs 0.RawPValue	SACRI_PERIOD:DOSE => 24 hr -> 1 vs 0.FDR_BH	SACRI_PERIOD:DOSE => 24 hr -> 3 vs 0.Estimate	SACRI_PERIOD:DOSE => 24 hr -> 3 vs 0.FoldChange	SACRI_PERIOD:DOSE => 24 hr -> 3 vs 0.RawPValue	SACRI_PERIOD:DOSE => 24 hr -> 3 vs 0.FDR_BH	SACRI_PERIOD:DOSE => 24 hr -> 10 vs 0.Estimate	SACRI_PERIOD:DOSE => 24 hr -> 10 vs 0.FoldChange	SACRI_PERIOD:DOSE => 24 hr -> 10 vs 0.RawPValue	SACRI_PERIOD:DOSE => 24 hr -> 10 vs 0.FDR_BH	Gene Symbol	Gene Title	Species Scientific Name	Sequence Type	Sequence Source	Transcript ID[Array Design]	Target Description	Representative Public ID	Archival UniGene Cluster	UniGene ID	Alignments	Chromosomal Location	Unigene Cluster Type	Ensembl	Entrez Gene	SwissProt	EC	OMIM	RefSeq Protein ID	RefSeq Transcript ID	FlyBase	AGI	WormBase	MGI Name	RGD Name	SGD accession number	Gene Ontology Biological Process	Gene Ontology Cellular Component	Gene Ontology Molecular Function	Pathway	InterPro	Trans Membrane	QTL	Annotation Transcript Cluster	Transcript Assignments
1379312_at	0.8117	1.7553	0.0014	0.1341	0.8529	1.8062	0.001	0.0273	1.8759	3.6704	5.0269e-07	2.7841e-05	Pprc1	peroxisome proliferator-activated receptor gamma, coactivator-related 1	Rattus norvegicus	Consensus sequence	GenBank	Rn.9484.1	gb:AI706508 /DB_XREF=gi:4994408 /DB_XREF=UI-R-AE0-xf-a-12-0-UI.s1 /CLONE=UI-R-AE0-xf-a-12-0-UI /FEA=EST /CNT=7 /TID=Rn.9484.1 /TIER=ConsEnd /STK=2 /UG=Rn.9484 /UG_TITLE=ESTs, Weakly similar to JC7355 peroxisome proliferator-activated receptor gamma coactivator-1 - rat (R.norvegicus)	AI706508	Rn.9484	Rn.9484	chr1:273254157-273257480 (+) // 99.34 // q54	chr1q54	full length	ENSRNOG00000018561	294007	D3ZRG8	---	---	NP_001099833 /// XP_006231513 /// XP_006231514 /// XP_006231515 /// XP_006231516 /// XP_006231517 /// XP_006231518 /// XP_006231519	NM_001106363 /// XM_006231451 /// XM_006231452 /// XM_006231453 /// XM_006231454 /// XM_006231455 /// XM_006231456 /// XM_006231457	---	---	---	---	---	---	---	0005634 // nucleus // inferred from electronic annotation /// 0005634 // nucleus // not recorded /// 0005730 // nucleolus // not recorded	0000166 // nucleotide binding // inferred from electronic annotation /// 0003676 // nucleic acid binding // inferred from electronic annotation /// 0044822 // poly(A) RNA binding // not recorded	---	IPR000504 // RNA recognition motif domain // 1.5E-12	---	---	ENSRNOT00000025221(11),NM_001106363(11)	ENSRNOT00000025221 // ensembl:known chromosome:Rnor_5.0:1:273241077:273257483:1 gene:ENSRNOG00000018561 gene_biotype:protein_coding transcript_biotype:protein_coding // ensembl // 11 // --- /// GENSCAN00000050573 // cdna:genscan chromosome:Rnor_5.0:1:273241131:273269539:1 transcript_biotype:protein_coding // ensembl // 10 // --- /// NM_001106363 // Rattus norvegicus peroxisome proliferator-activa…
cyclophosphamide_single
probe set id	SACRI_PERIOD:DOSE => 24 hr -> 15 vs 0.Estimate	SACRI_PERIOD:DOSE => 24 hr -> 15 vs 0.FoldChange	SACRI_PERIOD:DOSE => 24 hr -> 15 vs 0.RawPValue	SACRI_PERIOD:DOSE => 24 hr -> 15 vs 0.FDR_BH	SACRI_PERIOD:DOSE => 24 hr -> 50 vs 0.Estimate	SACRI_PERIOD:DOSE => 24 hr -> 50 vs 0.FoldChange	SACRI_PERIOD:DOSE => 24 hr -> 50 vs 0.RawPValue	SACRI_PERIOD:DOSE => 24 hr -> 50 vs 0.FDR_BH	SACRI_PERIOD:DOSE => 24 hr -> 150 vs 0.Estimate	SACRI_PERIOD:DOSE => 24 hr -> 150 vs 0.FoldChange	SACRI_PERIOD:DOSE => 24 hr -> 150 vs 0.RawPValue	SACRI_PERIOD:DOSE => 24 hr -> 150 vs 0.FDR_BH	SACRI_PERIOD:DOSE => 3 hr -> 15 vs 0.Estimate	SACRI_PERIOD:DOSE => 3 hr -> 15 vs 0.FoldChange	SACRI_PERIOD:DOSE => 3 hr -> 15 vs 0.RawPValue	SACRI_PERIOD:DOSE => 3 hr -> 15 vs 0.FDR_BH	SACRI_PERIOD:DOSE => 3 hr -> 50 vs 0.Estimate	SACRI_PERIOD:DOSE => 3 hr -> 50 vs 0.FoldChange	SACRI_PERIOD:DOSE => 3 hr -> 50 vs 0.RawPValue	SACRI_PERIOD:DOSE => 3 hr -> 50 vs 0.FDR_BH	SACRI_PERIOD:DOSE => 3 hr -> 150 vs 0.Estimate	SACRI_PERIOD:DOSE => 3 hr -> 150 vs 0.FoldChange	SACRI_PERIOD:DOSE => 3 hr -> 150 vs 0.RawPValue	SACRI_PERIOD:DOSE => 3 hr -> 150 vs 0.FDR_BH	SACRI_PERIOD:DOSE => 6 hr -> 15 vs 0.Estimate	SACRI_PERIOD:DOSE => 6 hr -> 15 vs 0.FoldChange	SACRI_PERIOD:DOSE => 6 hr -> 15 vs 0.RawPValue	SACRI_PERIOD:DOSE => 6 hr -> 15 vs 0.FDR_BH	SACRI_PERIOD:DOSE => 6 hr -> 50 vs 0.Estimate	SACRI_PERIOD:DOSE => 6 hr -> 50 vs 0.FoldChange	SACRI_PERIOD:DOSE => 6 hr -> 50 vs 0.RawPValue	SACRI_PERIOD:DOSE => 6 hr -> 50 vs 0.FDR_BH	SACRI_PERIOD:DOSE => 6 hr -> 150 vs 0.Estimate	SACRI_PERIOD:DOSE => 6 hr -> 150 vs 0.FoldChange	SACRI_PERIOD:DOSE => 6 hr -> 150 vs 0.RawPValue	SACRI_PERIOD:DOSE => 6 hr -> 150 vs 0.FDR_BH	SACRI_PERIOD:DOSE => 9 hr -> 15 vs 0.Estimate	SACRI_PERIOD:DOSE => 9 hr -> 15 vs 0.FoldChange	SACRI_PERIOD:DOSE => 9 hr -> 15 vs 0.RawPValue	SACRI_PERIOD:DOSE => 9 hr -> 15 vs 0.FDR_BH	SACRI_PERIOD:DOSE => 9 hr -> 50 vs 0.Estimate	SACRI_PERIOD:DOSE => 9 hr -> 50 vs 0.FoldChange	SACRI_PERIOD:DOSE => 9 hr -> 50 vs 0.RawPValue	SACRI_PERIOD:DOSE => 9 hr -> 50 vs 0.FDR_BH	SACRI_PERIOD:DOSE => 9 hr -> 150 vs 0.Estimate	SACRI_PERIOD:DOSE => 9 hr -> 150 vs 0.FoldChange	SACRI_PERIOD:DOSE => 9 hr -> 150 vs 0.RawPValue	SACRI_PERIOD:DOSE => 9 hr -> 150 vs 0.FDR_BH	Gene Symbol
1379312_at	-0.5361	-1.45	0.0931	0.8107	-0.6207	-1.5376	0.0536	0.6815	0.2337	1.1758	0.4561	0.789	0.3992	1.3188	0.2067	0.8446	0.5141	1.4281	0.1067	0.7736	0.8753	1.8343	0.0081	0.2412	0.4487	1.3648	0.1572	0.9999	0.4442	1.3606	0.1612	0.9528	0.6042	1.5201	0.0599	0.5005	-0.3469	-1.2718	0.2711	1	-0.4605	-1.376	0.1469	0.9097	-0.2168	-1.1621	0.4891	0.9275	Pprc1
cyclophosphamide_repeat
probe set id	SACRI_PERIOD:DOSE => 15 day -> 1.5 vs 0.Estimate	SACRI_PERIOD:DOSE => 15 day -> 1.5 vs 0.FoldChange	SACRI_PERIOD:DOSE => 15 day -> 1.5 vs 0.RawPValue	SACRI_PERIOD:DOSE => 15 day -> 1.5 vs 0.FDR_BH	SACRI_PERIOD:DOSE => 15 day -> 5 vs 0.Estimate	SACRI_PERIOD:DOSE => 15 day -> 5 vs 0.FoldChange	SACRI_PERIOD:DOSE => 15 day -> 5 vs 0.RawPValue	SACRI_PERIOD:DOSE => 15 day -> 5 vs 0.FDR_BH	SACRI_PERIOD:DOSE => 15 day -> 15 vs 0.Estimate	SACRI_PERIOD:DOSE => 15 day -> 15 vs 0.FoldChange	SACRI_PERIOD:DOSE => 15 day -> 15 vs 0.RawPValue	SACRI_PERIOD:DOSE => 15 day -> 15 vs 0.FDR_BH	SACRI_PERIOD:DOSE => 29 day -> 1.5 vs 0.Estimate	SACRI_PERIOD:DOSE => 29 day -> 1.5 vs 0.FoldChange	SACRI_PERIOD:DOSE => 29 day -> 1.5 vs 0.RawPValue	SACRI_PERIOD:DOSE => 29 day -> 1.5 vs 0.FDR_BH	SACRI_PERIOD:DOSE => 29 day -> 5 vs 0.Estimate	SACRI_PERIOD:DOSE => 29 day -> 5 vs 0.FoldChange	SACRI_PERIOD:DOSE => 29 day -> 5 vs 0.RawPValue	SACRI_PERIOD:DOSE => 29 day -> 5 vs 0.FDR_BH	SACRI_PERIOD:DOSE => 29 day -> 15 vs 0.Estimate	SACRI_PERIOD:DOSE => 29 day -> 15 vs 0.FoldChange	SACRI_PERIOD:DOSE => 29 day -> 15 vs 0.RawPValue	SACRI_PERIOD:DOSE => 29 day -> 15 vs 0.FDR_BH	SACRI_PERIOD:DOSE => 4 day -> 1.5 vs 0.Estimate	SACRI_PERIOD:DOSE => 4 day -> 1.5 vs 0.FoldChange	SACRI_PERIOD:DOSE => 4 day -> 1.5 vs 0.RawPValue	SACRI_PERIOD:DOSE => 4 day -> 1.5 vs 0.FDR_BH	SACRI_PERIOD:DOSE => 4 day -> 5 vs 0.Estimate	SACRI_PERIOD:DOSE => 4 day -> 5 vs 0.FoldChange	SACRI_PERIOD:DOSE => 4 day -> 5 vs 0.RawPValue	SACRI_PERIOD:DOSE => 4 day -> 5 vs 0.FDR_BH	SACRI_PERIOD:DOSE => 4 day -> 15 vs 0.Estimate	SACRI_PERIOD:DOSE => 4 day -> 15 vs 0.FoldChange	SACRI_PERIOD:DOSE => 4 day -> 15 vs 0.RawPValue	SACRI_PERIOD:DOSE => 4 day -> 15 vs 0.FDR_BH	SACRI_PERIOD:DOSE => 8 day -> 1.5 vs 0.Estimate	SACRI_PERIOD:DOSE => 8 day -> 1.5 vs 0.FoldChange	SACRI_PERIOD:DOSE => 8 day -> 1.5 vs 0.RawPValue	SACRI_PERIOD:DOSE => 8 day -> 1.5 vs 0.FDR_BH	SACRI_PERIOD:DOSE => 8 day -> 5 vs 0.Estimate	SACRI_PERIOD:DOSE => 8 day -> 5 vs 0.FoldChange	SACRI_PERIOD:DOSE => 8 day -> 5 vs 0.RawPValue	SACRI_PERIOD:DOSE => 8 day -> 5 vs 0.FDR_BH	SACRI_PERIOD:DOSE => 8 day -> 15 vs 0.Estimate	SACRI_PERIOD:DOSE => 8 day -> 15 vs 0.FoldChange	SACRI_PERIOD:DOSE => 8 day -> 15 vs 0.RawPValue	SACRI_PERIOD:DOSE => 8 day -> 15 vs 0.FDR_BH	Gene Symbol
1379312_at	0.4906	1.405	0.0883	0.9995	0.4499	1.366	0.1167	0.9997	0.6688	1.5897	0.0226	0.2581	0.4785	1.3933	0.0961	0.9998	0.0437	1.0308	0.8764	0.9992	0.0509	1.0359	0.8563	0.9603	0.1943	1.1441	0.4913	0.7775	0.8785	1.8385	0.0035	0.0309	-0.0155	-1.0108	0.956	0.9794	-0.6359	-1.5539	0.0295	0.9998	-0.4043	-1.3234	0.1571	0.8975	-0.2375	-1.179	0.401	0.8563	Pprc1
2-nitrofluorene_single
probe set id	SACRI_PERIOD:DOSE => 24 hr -> 100 vs 0.Estimate	SACRI_PERIOD:DOSE => 24 hr -> 100 vs 0.FoldChange	SACRI_PERIOD:DOSE => 24 hr -> 100 vs 0.RawPValue	SACRI_PERIOD:DOSE => 24 hr -> 100 vs 0.FDR_BH	SACRI_PERIOD:DOSE => 24 hr -> 300 vs 0.Estimate	SACRI_PERIOD:DOSE => 24 hr -> 300 vs 0.FoldChange	SACRI_PERIOD:DOSE => 24 hr -> 300 vs 0.RawPValue	SACRI_PERIOD:DOSE => 24 hr -> 300 vs 0.FDR_BH	SACRI_PERIOD:DOSE => 24 hr -> 1000 vs 0.Estimate	SACRI_PERIOD:DOSE => 24 hr -> 1000 vs 0.FoldChange	SACRI_PERIOD:DOSE => 24 hr -> 1000 vs 0.RawPValue	SACRI_PERIOD:DOSE => 24 hr -> 1000 vs 0.FDR_BH	Gene Symbol	Gene Title	Species Scientific Name	Sequence Type	Sequence Source	Transcript ID[Array Design]	Target Description	Representative Public ID	Archival UniGene Cluster	UniGene ID	Alignments	Chromosomal Location	Unigene Cluster Type	Ensembl	Entrez Gene	SwissProt	EC	OMIM	RefSeq Protein ID	RefSeq Transcript ID	FlyBase	AGI	WormBase	MGI Name	RGD Name	SGD accession number	Gene Ontology Biological Process	Gene Ontology Cellular Component	Gene Ontology Molecular Function	Pathway	InterPro	Trans Membrane	QTL	Annotation Transcript Cluster	Transcript Assignments
1379312_at	0.6263	1.5436	0.0532	0.1704	0.7989	1.7398	0.0202	0.0689	0.8911	1.8546	0.0121	0.049	Pprc1	peroxisome proliferator-activated receptor gamma, coactivator-related 1	Rattus norvegicus	Consensus sequence	GenBank	Rn.9484.1	gb:AI706508 /DB_XREF=gi:4994408 /DB_XREF=UI-R-AE0-xf-a-12-0-UI.s1 /CLONE=UI-R-AE0-xf-a-12-0-UI /FEA=EST /CNT=7 /TID=Rn.9484.1 /TIER=ConsEnd /STK=2 /UG=Rn.9484 /UG_TITLE=ESTs, Weakly similar to JC7355 peroxisome proliferator-activated receptor gamma coactivator-1 - rat (R.norvegicus)	AI706508	Rn.9484	Rn.9484	chr1:273254157-273257480 (+) // 99.34 // q54	chr1q54	full length	ENSRNOG00000018561	294007	D3ZRG8	---	---	NP_001099833 /// XP_006231513 /// XP_006231514 /// XP_006231515 /// XP_006231516 /// XP_006231517 /// XP_006231518 /// XP_006231519	NM_001106363 /// XM_006231451 /// XM_006231452 /// XM_006231453 /// XM_006231454 /// XM_006231455 /// XM_006231456 /// XM_006231457	---	---	---	---	---	---	---	0005634 // nucleus // inferred from electronic annotation /// 0005634 // nucleus // not recorded /// 0005730 // nucleolus // not recorded	0000166 // nucleotide binding // inferred from electronic annotation /// 0003676 // nucleic acid binding // inferred from electronic annotation /// 0044822 // poly(A) RNA binding // not recorded	---	IPR000504 // RNA recognition motif domain // 1.5E-12	---	---	ENSRNOT00000025221(11),NM_001106363(11)	ENSRNOT00000025221 // ensembl:known chromosome:Rnor_5.0:1:273241077:273257483:1 gene:ENSRNOG00000018561 gene_biotype:protein_coding transcript_biotype:protein_coding // ensembl // 11 // --- /// GENSCAN00000050573 // cdna:genscan chromosome:Rnor_5.0:1:273241131:273269539:1 transcript_biotype:protein_coding // ensembl // 10 // --- /// NM_001106363 // Rattus norvegicus peroxisome proliferator-activa…
2-AAF_single
probe set id	SACRI_PERIOD:DOSE => 24 hr -> 100 vs 0.Estimate	SACRI_PERIOD:DOSE => 24 hr -> 100 vs 0.FoldChange	SACRI_PERIOD:DOSE => 24 hr -> 100 vs 0.RawPValue	SACRI_PERIOD:DOSE => 24 hr -> 100 vs 0.FDR_BH	SACRI_PERIOD:DOSE => 24 hr -> 300 vs 0.Estimate	SACRI_PERIOD:DOSE => 24 hr -> 300 vs 0.FoldChange	SACRI_PERIOD:DOSE => 24 hr -> 300 vs 0.RawPValue	SACRI_PERIOD:DOSE => 24 hr -> 300 vs 0.FDR_BH	SACRI_PERIOD:DOSE => 24 hr -> 1000 vs 0.Estimate	SACRI_PERIOD:DOSE => 24 hr -> 1000 vs 0.FoldChange	SACRI_PERIOD:DOSE => 24 hr -> 1000 vs 0.RawPValue	SACRI_PERIOD:DOSE => 24 hr -> 1000 vs 0.FDR_BH	SACRI_PERIOD:DOSE => 3 hr -> 100 vs 0.Estimate	SACRI_PERIOD:DOSE => 3 hr -> 100 vs 0.FoldChange	SACRI_PERIOD:DOSE => 3 hr -> 100 vs 0.RawPValue	SACRI_PERIOD:DOSE => 3 hr -> 100 vs 0.FDR_BH	SACRI_PERIOD:DOSE => 3 hr -> 300 vs 0.Estimate	SACRI_PERIOD:DOSE => 3 hr -> 300 vs 0.FoldChange	SACRI_PERIOD:DOSE => 3 hr -> 300 vs 0.RawPValue	SACRI_PERIOD:DOSE => 3 hr -> 300 vs 0.FDR_BH	SACRI_PERIOD:DOSE => 3 hr -> 1000 vs 0.Estimate	SACRI_PERIOD:DOSE => 3 hr -> 1000 vs 0.FoldChange	SACRI_PERIOD:DOSE => 3 hr -> 1000 vs 0.RawPValue	SACRI_PERIOD:DOSE => 3 hr -> 1000 vs 0.FDR_BH	SACRI_PERIOD:DOSE => 6 hr -> 100 vs 0.Estimate	SACRI_PERIOD:DOSE => 6 hr -> 100 vs 0.FoldChange	SACRI_PERIOD:DOSE => 6 hr -> 100 vs 0.RawPValue	SACRI_PERIOD:DOSE => 6 hr -> 100 vs 0.FDR_BH	SACRI_PERIOD:DOSE => 6 hr -> 300 vs 0.Estimate	SACRI_PERIOD:DOSE => 6 hr -> 300 vs 0.FoldChange	SACRI_PERIOD:DOSE => 6 hr -> 300 vs 0.RawPValue	SACRI_PERIOD:DOSE => 6 hr -> 300 vs 0.FDR_BH	SACRI_PERIOD:DOSE => 6 hr -> 1000 vs 0.Estimate	SACRI_PERIOD:DOSE => 6 hr -> 1000 vs 0.FoldChange	SACRI_PERIOD:DOSE => 6 hr -> 1000 vs 0.RawPValue	SACRI_PERIOD:DOSE => 6 hr -> 1000 vs 0.FDR_BH	SACRI_PERIOD:DOSE => 9 hr -> 100 vs 0.Estimate	SACRI_PERIOD:DOSE => 9 hr -> 100 vs 0.FoldChange	SACRI_PERIOD:DOSE => 9 hr -> 100 vs 0.RawPValue	SACRI_PERIOD:DOSE => 9 hr -> 100 vs 0.FDR_BH	SACRI_PERIOD:DOSE => 9 hr -> 300 vs 0.Estimate	SACRI_PERIOD:DOSE => 9 hr -> 300 vs 0.FoldChange	SACRI_PERIOD:DOSE => 9 hr -> 300 vs 0.RawPValue	SACRI_PERIOD:DOSE => 9 hr -> 300 vs 0.FDR_BH	SACRI_PERIOD:DOSE => 9 hr -> 1000 vs 0.Estimate	SACRI_PERIOD:DOSE => 9 hr -> 1000 vs 0.FoldChange	SACRI_PERIOD:DOSE => 9 hr -> 1000 vs 0.RawPValue	SACRI_PERIOD:DOSE => 9 hr -> 1000 vs 0.FDR_BH	Gene Symbol
1379312_at	0.3094	1.2392	0.3699	0.6223	0.6022	1.518	0.0862	0.2284	1.0178	2.0249	0.0053	0.0268	0.532	1.446	0.1277	0.7621	1.1607	2.2357	0.0018	0.1194	0.6624	1.5827	0.0603	0.3183	0.0364	1.0256	0.9154	0.9831	0.6604	1.5805	0.0611	0.2438	0.5347	1.4486	0.1259	0.3609	1.7969	3.4746	8.7602e-06	0.0005	1.5994	3.0301	4.7283e-05	0.0014	1.0463	2.0652	0.0043	0.0327	Pprc1
2-AAF_repeat
probe set id	SACRI_PERIOD:DOSE => 15 day -> 300 vs 0.Estimate	SACRI_PERIOD:DOSE => 15 day -> 300 vs 0.FoldChange	SACRI_PERIOD:DOSE => 15 day -> 300 vs 0.RawPValue	SACRI_PERIOD:DOSE => 15 day -> 300 vs 0.FDR_BH	SACRI_PERIOD:DOSE => 15 day -> 600 vs 0.Estimate	SACRI_PERIOD:DOSE => 15 day -> 600 vs 0.FoldChange	SACRI_PERIOD:DOSE => 15 day -> 600 vs 0.RawPValue	SACRI_PERIOD:DOSE => 15 day -> 600 vs 0.FDR_BH	SACRI_PERIOD:DOSE => 15 day -> 1000 vs 0.Estimate	SACRI_PERIOD:DOSE => 15 day -> 1000 vs 0.FoldChange	SACRI_PERIOD:DOSE => 15 day -> 1000 vs 0.RawPValue	SACRI_PERIOD:DOSE => 15 day -> 1000 vs 0.FDR_BH	SACRI_PERIOD:DOSE => 29 day -> 300 vs 0.Estimate	SACRI_PERIOD:DOSE => 29 day -> 300 vs 0.FoldChange	SACRI_PERIOD:DOSE => 29 day -> 300 vs 0.RawPValue	SACRI_PERIOD:DOSE => 29 day -> 300 vs 0.FDR_BH	SACRI_PERIOD:DOSE => 29 day -> 600 vs 0.Estimate	SACRI_PERIOD:DOSE => 29 day -> 600 vs 0.FoldChange	SACRI_PERIOD:DOSE => 29 day -> 600 vs 0.RawPValue	SACRI_PERIOD:DOSE => 29 day -> 600 vs 0.FDR_BH	SACRI_PERIOD:DOSE => 29 day -> 1000 vs 0.Estimate	SACRI_PERIOD:DOSE => 29 day -> 1000 vs 0.FoldChange	SACRI_PERIOD:DOSE => 29 day -> 1000 vs 0.RawPValue	SACRI_PERIOD:DOSE => 29 day -> 1000 vs 0.FDR_BH	SACRI_PERIOD:DOSE => 4 day -> 300 vs 0.Estimate	SACRI_PERIOD:DOSE => 4 day -> 300 vs 0.FoldChange	SACRI_PERIOD:DOSE => 4 day -> 300 vs 0.RawPValue	SACRI_PERIOD:DOSE => 4 day -> 300 vs 0.FDR_BH	SACRI_PERIOD:DOSE => 4 day -> 600 vs 0.Estimate	SACRI_PERIOD:DOSE => 4 day -> 600 vs 0.FoldChange	SACRI_PERIOD:DOSE => 4 day -> 600 vs 0.RawPValue	SACRI_PERIOD:DOSE => 4 day -> 600 vs 0.FDR_BH	SACRI_PERIOD:DOSE => 4 day -> 1000 vs 0.Estimate	SACRI_PERIOD:DOSE => 4 day -> 1000 vs 0.FoldChange	SACRI_PERIOD:DOSE => 4 day -> 1000 vs 0.RawPValue	SACRI_PERIOD:DOSE => 4 day -> 1000 vs 0.FDR_BH	SACRI_PERIOD:DOSE => 8 day -> 300 vs 0.Estimate	SACRI_PERIOD:DOSE => 8 day -> 300 vs 0.FoldChange	SACRI_PERIOD:DOSE => 8 day -> 300 vs 0.RawPValue	SACRI_PERIOD:DOSE => 8 day -> 300 vs 0.FDR_BH	SACRI_PERIOD:DOSE => 8 day -> 600 vs 0.Estimate	SACRI_PERIOD:DOSE => 8 day -> 600 vs 0.FoldChange	SACRI_PERIOD:DOSE => 8 day -> 600 vs 0.RawPValue	SACRI_PERIOD:DOSE => 8 day -> 600 vs 0.FDR_BH	SACRI_PERIOD:DOSE => 8 day -> 1000 vs 0.Estimate	SACRI_PERIOD:DOSE => 8 day -> 1000 vs 0.FoldChange	SACRI_PERIOD:DOSE => 8 day -> 1000 vs 0.RawPValue	SACRI_PERIOD:DOSE => 8 day -> 1000 vs 0.FDR_BH	Gene Symbol
1379312_at	-0.3217	-1.2498	0.338	1	0.3291	1.2563	0.3271	0.9997	-0.0346	-1.0243	0.9174	0.9952	-0.02	-1.014	0.9521	1	-0.3988	-1.3184	0.2367	0.9998	-0.353	-1.2772	0.2938	0.8354	-0.4169	-1.3351	0.2166	0.9949	-0.3692	-1.2916	0.2726	0.9992	-0.1253	-1.0907	0.7073	0.9572	0.2314	1.174	0.4893	0.999	-0.0212	-1.0148	0.9493	0.9973	0.0643	1.0456	0.8471	0.9693	Pprc1
Diclofenac_single
probe set id	SACRI_PERIOD:DOSE => 24 hr -> 10 vs 0.Estimate	SACRI_PERIOD:DOSE => 24 hr -> 10 vs 0.FoldChange	SACRI_PERIOD:DOSE => 24 hr -> 10 vs 0.RawPValue	SACRI_PERIOD:DOSE => 24 hr -> 10 vs 0.FDR_BH	SACRI_PERIOD:DOSE => 24 hr -> 30 vs 0.Estimate	SACRI_PERIOD:DOSE => 24 hr -> 30 vs 0.FoldChange	SACRI_PERIOD:DOSE => 24 hr -> 30 vs 0.RawPValue	SACRI_PERIOD:DOSE => 24 hr -> 30 vs 0.FDR_BH	SACRI_PERIOD:DOSE => 24 hr -> 100 vs 0.Estimate	SACRI_PERIOD:DOSE => 24 hr -> 100 vs 0.FoldChange	SACRI_PERIOD:DOSE => 24 hr -> 100 vs 0.RawPValue	SACRI_PERIOD:DOSE => 24 hr -> 100 vs 0.FDR_BH	SACRI_PERIOD:DOSE => 3 hr -> 10 vs 0.Estimate	SACRI_PERIOD:DOSE => 3 hr -> 10 vs 0.FoldChange	SACRI_PERIOD:DOSE => 3 hr -> 10 vs 0.RawPValue	SACRI_PERIOD:DOSE => 3 hr -> 10 vs 0.FDR_BH	SACRI_PERIOD:DOSE => 3 hr -> 30 vs 0.Estimate	SACRI_PERIOD:DOSE => 3 hr -> 30 vs 0.FoldChange	SACRI_PERIOD:DOSE => 3 hr -> 30 vs 0.RawPValue	SACRI_PERIOD:DOSE => 3 hr -> 30 vs 0.FDR_BH	SACRI_PERIOD:DOSE => 3 hr -> 100 vs 0.Estimate	SACRI_PERIOD:DOSE => 3 hr -> 100 vs 0.FoldChange	SACRI_PERIOD:DOSE => 3 hr -> 100 vs 0.RawPValue	SACRI_PERIOD:DOSE => 3 hr -> 100 vs 0.FDR_BH	SACRI_PERIOD:DOSE => 6 hr -> 10 vs 0.Estimate	SACRI_PERIOD:DOSE => 6 hr -> 10 vs 0.FoldChange	SACRI_PERIOD:DOSE => 6 hr -> 10 vs 0.RawPValue	SACRI_PERIOD:DOSE => 6 hr -> 10 vs 0.FDR_BH	SACRI_PERIOD:DOSE => 6 hr -> 30 vs 0.Estimate	SACRI_PERIOD:DOSE => 6 hr -> 30 vs 0.FoldChange	SACRI_PERIOD:DOSE => 6 hr -> 30 vs 0.RawPValue	SACRI_PERIOD:DOSE => 6 hr -> 30 vs 0.FDR_BH	SACRI_PERIOD:DOSE => 6 hr -> 100 vs 0.Estimate	SACRI_PERIOD:DOSE => 6 hr -> 100 vs 0.FoldChange	SACRI_PERIOD:DOSE => 6 hr -> 100 vs 0.RawPValue	SACRI_PERIOD:DOSE => 6 hr -> 100 vs 0.FDR_BH	SACRI_PERIOD:DOSE => 9 hr -> 10 vs 0.Estimate	SACRI_PERIOD:DOSE => 9 hr -> 10 vs 0.FoldChange	SACRI_PERIOD:DOSE => 9 hr -> 10 vs 0.RawPValue	SACRI_PERIOD:DOSE => 9 hr -> 10 vs 0.FDR_BH	SACRI_PERIOD:DOSE => 9 hr -> 30 vs 0.Estimate	SACRI_PERIOD:DOSE => 9 hr -> 30 vs 0.FoldChange	SACRI_PERIOD:DOSE => 9 hr -> 30 vs 0.RawPValue	SACRI_PERIOD:DOSE => 9 hr -> 30 vs 0.FDR_BH	SACRI_PERIOD:DOSE => 9 hr -> 100 vs 0.Estimate	SACRI_PERIOD:DOSE => 9 hr -> 100 vs 0.FoldChange	SACRI_PERIOD:DOSE => 9 hr -> 100 vs 0.RawPValue	SACRI_PERIOD:DOSE => 9 hr -> 100 vs 0.FDR_BH	Gene Symbol
1379312_at	0.0659	1.0467	0.8801	0.9882	0.5371	1.451	0.2239	1	1.2474	2.3742	0.007	0.0374	-0.1182	-1.0854	0.7865	1	-0.1108	-1.0798	0.7997	0.9997	-0.8536	-1.807	0.0574	0.9999	-0.178	-1.1314	0.6837	0.9997	0.4236	1.3412	0.3353	0.9766	0.7779	1.7146	0.0819	0.5802	0.4159	1.3341	0.344	0.9996	0.6603	1.5804	0.1371	0.8198	1.3581	2.5635	0.0037	0.0996	Pprc1
Diclofenac_repeat
probe set id	SACRI_PERIOD:DOSE => 15 day -> 1 vs 0.Estimate	SACRI_PERIOD:DOSE => 15 day -> 1 vs 0.FoldChange	SACRI_PERIOD:DOSE => 15 day -> 1 vs 0.RawPValue	SACRI_PERIOD:DOSE => 15 day -> 1 vs 0.FDR_BH	SACRI_PERIOD:DOSE => 15 day -> 3 vs 0.Estimate	SACRI_PERIOD:DOSE => 15 day -> 3 vs 0.FoldChange	SACRI_PERIOD:DOSE => 15 day -> 3 vs 0.RawPValue	SACRI_PERIOD:DOSE => 15 day -> 3 vs 0.FDR_BH	SACRI_PERIOD:DOSE => 15 day -> 10 vs 0.Estimate	SACRI_PERIOD:DOSE => 15 day -> 10 vs 0.FoldChange	SACRI_PERIOD:DOSE => 15 day -> 10 vs 0.RawPValue	SACRI_PERIOD:DOSE => 15 day -> 10 vs 0.FDR_BH	SACRI_PERIOD:DOSE => 29 day -> 1 vs 0.Estimate	SACRI_PERIOD:DOSE => 29 day -> 1 vs 0.FoldChange	SACRI_PERIOD:DOSE => 29 day -> 1 vs 0.RawPValue	SACRI_PERIOD:DOSE => 29 day -> 1 vs 0.FDR_BH	SACRI_PERIOD:DOSE => 29 day -> 3 vs 0.Estimate	SACRI_PERIOD:DOSE => 29 day -> 3 vs 0.FoldChange	SACRI_PERIOD:DOSE => 29 day -> 3 vs 0.RawPValue	SACRI_PERIOD:DOSE => 29 day -> 3 vs 0.FDR_BH	SACRI_PERIOD:DOSE => 29 day -> 10 vs 0.Estimate	SACRI_PERIOD:DOSE => 29 day -> 10 vs 0.FoldChange	SACRI_PERIOD:DOSE => 29 day -> 10 vs 0.RawPValue	SACRI_PERIOD:DOSE => 29 day -> 10 vs 0.FDR_BH	SACRI_PERIOD:DOSE => 4 day -> 1 vs 0.Estimate	SACRI_PERIOD:DOSE => 4 day -> 1 vs 0.FoldChange	SACRI_PERIOD:DOSE => 4 day -> 1 vs 0.RawPValue	SACRI_PERIOD:DOSE => 4 day -> 1 vs 0.FDR_BH	SACRI_PERIOD:DOSE => 4 day -> 3 vs 0.Estimate	SACRI_PERIOD:DOSE => 4 day -> 3 vs 0.FoldChange	SACRI_PERIOD:DOSE => 4 day -> 3 vs 0.RawPValue	SACRI_PERIOD:DOSE => 4 day -> 3 vs 0.FDR_BH	SACRI_PERIOD:DOSE => 4 day -> 10 vs 0.Estimate	SACRI_PERIOD:DOSE => 4 day -> 10 vs 0.FoldChange	SACRI_PERIOD:DOSE => 4 day -> 10 vs 0.RawPValue	SACRI_PERIOD:DOSE => 4 day -> 10 vs 0.FDR_BH	SACRI_PERIOD:DOSE => 8 day -> 1 vs 0.Estimate	SACRI_PERIOD:DOSE => 8 day -> 1 vs 0.FoldChange	SACRI_PERIOD:DOSE => 8 day -> 1 vs 0.RawPValue	SACRI_PERIOD:DOSE => 8 day -> 1 vs 0.FDR_BH	SACRI_PERIOD:DOSE => 8 day -> 3 vs 0.Estimate	SACRI_PERIOD:DOSE => 8 day -> 3 vs 0.FoldChange	SACRI_PERIOD:DOSE => 8 day -> 3 vs 0.RawPValue	SACRI_PERIOD:DOSE => 8 day -> 3 vs 0.FDR_BH	SACRI_PERIOD:DOSE => 8 day -> 10 vs 0.Estimate	SACRI_PERIOD:DOSE => 8 day -> 10 vs 0.FoldChange	SACRI_PERIOD:DOSE => 8 day -> 10 vs 0.RawPValue	SACRI_PERIOD:DOSE => 8 day -> 10 vs 0.FDR_BH	Gene Symbol
1379312_at	-0.1073	-1.0772	0.711	1	-0.2253	-1.1691	0.4382	0.9995	0.229	1.172	0.4309	0.9996	-0.0521	-1.0368	0.8571	0.9998	-0.4286	-1.3459	0.1453	0.9998	-0.0388	-1.0272	0.8935	0.9767	-0.377	-1.2987	0.1984	0.9998	0.047	1.0331	0.8711	0.9999	-0.3093	-1.2391	0.2894	0.9999	-0.5068	-1.4209	0.0871	0.9997	-0.33	-1.257	0.2589	0.9999	0.4459	1.3622	0.1302	0.7545	Pprc1
LPS_single
probe set id	SACRI_PERIOD:DOSE => 24 hr -> 10 vs 0.Estimate	SACRI_PERIOD:DOSE => 24 hr -> 10 vs 0.FoldChange	SACRI_PERIOD:DOSE => 24 hr -> 10 vs 0.RawPValue	SACRI_PERIOD:DOSE => 24 hr -> 10 vs 0.FDR_BH	SACRI_PERIOD:DOSE => 24 hr -> 300 vs 0.Estimate	SACRI_PERIOD:DOSE => 24 hr -> 300 vs 0.FoldChange	SACRI_PERIOD:DOSE => 24 hr -> 300 vs 0.RawPValue	SACRI_PERIOD:DOSE => 24 hr -> 300 vs 0.FDR_BH	SACRI_PERIOD:DOSE => 24 hr -> 3000 vs 0.Estimate	SACRI_PERIOD:DOSE => 24 hr -> 3000 vs 0.FoldChange	SACRI_PERIOD:DOSE => 24 hr -> 3000 vs 0.RawPValue	SACRI_PERIOD:DOSE => 24 hr -> 3000 vs 0.FDR_BH	SACRI_PERIOD:DOSE => 3 hr -> 10 vs 0.Estimate	SACRI_PERIOD:DOSE => 3 hr -> 10 vs 0.FoldChange	SACRI_PERIOD:DOSE => 3 hr -> 10 vs 0.RawPValue	SACRI_PERIOD:DOSE => 3 hr -> 10 vs 0.FDR_BH	SACRI_PERIOD:DOSE => 3 hr -> 300 vs 0.Estimate	SACRI_PERIOD:DOSE => 3 hr -> 300 vs 0.FoldChange	SACRI_PERIOD:DOSE => 3 hr -> 300 vs 0.RawPValue	SACRI_PERIOD:DOSE => 3 hr -> 300 vs 0.FDR_BH	SACRI_PERIOD:DOSE => 3 hr -> 3000 vs 0.Estimate	SACRI_PERIOD:DOSE => 3 hr -> 3000 vs 0.FoldChange	SACRI_PERIOD:DOSE => 3 hr -> 3000 vs 0.RawPValue	SACRI_PERIOD:DOSE => 3 hr -> 3000 vs 0.FDR_BH	SACRI_PERIOD:DOSE => 6 hr -> 10 vs 0.Estimate	SACRI_PERIOD:DOSE => 6 hr -> 10 vs 0.FoldChange	SACRI_PERIOD:DOSE => 6 hr -> 10 vs 0.RawPValue	SACRI_PERIOD:DOSE => 6 hr -> 10 vs 0.FDR_BH	SACRI_PERIOD:DOSE => 6 hr -> 300 vs 0.Estimate	SACRI_PERIOD:DOSE => 6 hr -> 300 vs 0.FoldChange	SACRI_PERIOD:DOSE => 6 hr -> 300 vs 0.RawPValue	SACRI_PERIOD:DOSE => 6 hr -> 300 vs 0.FDR_BH	SACRI_PERIOD:DOSE => 6 hr -> 3000 vs 0.Estimate	SACRI_PERIOD:DOSE => 6 hr -> 3000 vs 0.FoldChange	SACRI_PERIOD:DOSE => 6 hr -> 3000 vs 0.RawPValue	SACRI_PERIOD:DOSE => 6 hr -> 3000 vs 0.FDR_BH	SACRI_PERIOD:DOSE => 9 hr -> 10 vs 0.Estimate	SACRI_PERIOD:DOSE => 9 hr -> 10 vs 0.FoldChange	SACRI_PERIOD:DOSE => 9 hr -> 10 vs 0.RawPValue	SACRI_PERIOD:DOSE => 9 hr -> 10 vs 0.FDR_BH	SACRI_PERIOD:DOSE => 9 hr -> 300 vs 0.Estimate	SACRI_PERIOD:DOSE => 9 hr -> 300 vs 0.FoldChange	SACRI_PERIOD:DOSE => 9 hr -> 300 vs 0.RawPValue	SACRI_PERIOD:DOSE => 9 hr -> 300 vs 0.FDR_BH	SACRI_PERIOD:DOSE => 9 hr -> 3000 vs 0.Estimate	SACRI_PERIOD:DOSE => 9 hr -> 3000 vs 0.FoldChange	SACRI_PERIOD:DOSE => 9 hr -> 3000 vs 0.RawPValue	SACRI_PERIOD:DOSE => 9 hr -> 3000 vs 0.FDR_BH	Gene Symbol
1379312_at	-0.0434	-1.0305	0.9235	0.9997	0.2382	1.1795	0.5986	0.9992	0.9155	1.8862	0.0493	0.3662	1.3728	2.5897	0.0044	0.1708	1.554	2.9363	0.0015	0.0132	1.4804	2.7903	0.0024	0.033	2.1743	4.5136	3.0479e-05	0.0013	2.1053	4.303	4.7587e-05	0.0008	1.9489	3.8607	0.0001	0.0014	0.5065	1.4206	0.2667	1	1.5184	2.8647	0.0019	0.0702	2.3089	4.9549	1.2732e-05	0.0003	Pprc1
[truncated: 34 more columns]

## Sheet: Sheet1
	Compound	Dose	Time	PRC		CCL2
		mg/kg		FC	FDR (BH) p-value	FC	p-value
	Thioacetamide
		45	9h	2.5539	0.0011
		45	6h	2.3895	0.0034
		45	24h	2.5569	0.0005
	Methapyrilene		3h
			6h
			9h
			24h
	Bromobenzene		3h
			6h
			9h
			24h
	2-AAF
	2-Nitrofluorene
										SACRI_PERIOD:DOSE => 9 hr -> 45 vs 0.Estimate	1.3527
										SACRI_PERIOD:DOSE => 9 hr -> 45 vs 0.FoldChange
										SACRI_PERIOD:DOSE => 9 hr -> 45 vs 0.RawPValue	3.8171e-05
										SACRI_PERIOD:DOSE => 9 hr -> 45 vs 0.FDR_BH
