# Supplementary material for: The regulatory role of PGC1α‐related coactivator in response to drug‐induced liver injury
Source: FASEB Bioadv. 2020 Jul 11;2(8):453–63. doi: 10.1096/fba.2020-00003 (PMC7429352; doi:10.1096/fba.2020-00003)
Supplement: Supplementary file 8 — File S3 [file FBA2-2-453-s008.xls]

## Sheet: Pathway Maps
Enrichment analysis report
Enrichment by Pathway Maps					shPRC_TAA_stats_v2_TAA:VIRUS => TAA -> shPRC vs scramble.FoldChange				shPRC_TAA_stats_v2_TAA:VIRUS => vehicle -> shPRC vs scramble.FoldChange
#	Maps	Total	min(pValue)	Min FDR	p-value	FDR	In Data	Network Objects from Active Data	p-value	FDR	In Data	Network Objects from Active Data
1	Immune response_IFN alpha/beta signaling pathway	24	3.95839e-12	2.9015e-09	2.2889e-09	2.03254e-06	10	STAT2, IRF9, PML, ISG15, ISGF3, ISG54, STAT1, USP18, STAT1/STAT2, SOCS1	3.95839e-12	2.9015e-09	10	IRF2, STAT2, ISGF3, IRF9, ISG54, STAT1, USP18, IFNAR2, STAT1/STAT2, ISG15
2	Immune response_Antiviral actions of Interferons	52	2.81339e-07	0.000103111	1.01821e-06	0.000452084	11	OAS1, MxA, STAT2, OAS3, IRF9, OAS2, PKR, ISGF3, ADAR1, 2'-5'-oligoadenylate synthetase, STAT1	2.81339e-07	0.000103111	9	OAS1, MxA, STAT2, ISGF3, IRF9, ADAR1, 2'-5'-oligoadenylate synthetase, STAT1, RLI
3	Immune response_Innate immune response to RNA viral infection	28	7.99345e-06	0.00195307	0.00225878	0.0858797	5	IRF7, VISA, MDA-5, RIG-I, LGP2	7.99345e-06	0.00195307	6	FADD, IRF7, MDA-5, RIG-I, I-kB, LGP2
4	Proteolysis_Putative ubiquitin pathway	23	4.39934e-05	0.0080618	0.182772	0.523553	2	HSP70, Parkin	4.39934e-05	0.0080618	5	UBCH8, HSP70, UBCH6, E2N(UBC13), TRAF6
5	Development_Angiotensin signaling via STATs	32	7.8948e-05	0.0216043	7.8948e-05	0.0216043	7	STAT2, IRF9, Calmodulin, PLC-beta, ISGF3, STAT1, IP3 receptor	0.00237122	0.0827668	4	STAT2, ISGF3, IRF9, STAT1
6	LRRK2 in neurons in Parkinson's disease	33	9.73166e-05	0.0216043	9.73166e-05	0.0216043	7	Actin cytoskeletal, GSK3 beta, Actin cytoplasmic 2, RDX (radixin), HSP90, eEF1A, 14-3-3	0.11645	0.398641	2	RDX (radixin), ERK1/2
7	Cigarette smoke-mediated regulation of NRF2-antioxidant pathway in airway epithelial cells	29	0.000142377	0.0208725	0.0739608	0.35504	3	GCL cat, TXNRD1, NQO1	0.000142377	0.0208725	5	G6PD, Heme oxygenase 1, TXNRD1, NQO1, SRX1
8	Stem cells_TNF-alpha, IL-1 alpha and WNT5A-dependent regulation of osteogenesis and adipogenesis in mesenchymal stem cells	47	0.000160393	0.0284858	0.000160393	0.0284858	8	RhoA, LXR-alpha, TAZ, JNK(MAPK8-10), Calmodulin, PLC-beta, IP3 receptor, 14-3-3	0.203942	0.480673	2	I-kB, TRAF6
9	Development_Negative regulation of STK3/4 (Hippo) pathway and positive regulation of YAP/TAZ function	62	0.000223067	0.0317936	0.000223067	0.0317936	9	RhoA, Actin cytoskeletal, TAZ, JNK(MAPK8-10), RhoGAP5, NEDD4, ASPP2, ZO-2, ARHGEF1 (p115RhoGEF)	0.303016	0.568059	2	ERK1 (MAPK3), ERK1/2
10	Development_Thromboxane A2 signaling pathway	50	0.000250625	0.0317936	0.000250625	0.0317936	8	GSK3 alpha/beta, RhoA, MSK1/2 (RPS6KA5/4), PKA-reg (cAMP-dependent), PLC-beta, RAP-1B, IP3 receptor, ARHGEF1 (p115RhoGEF)	0.223608	0.496682	2	ERK1/2, PI3K reg class IA

## Sheet: Process Networks
Enrichment analysis report
Enrichment by Process Networks					shPRC_TAA_stats_v2_TAA:VIRUS => TAA -> shPRC vs scramble.FoldChange				shPRC_TAA_stats_v2_TAA:VIRUS => vehicle -> shPRC vs scramble.FoldChange
#	Networks	Total	min(pValue)	Min FDR	p-value	FDR	In Data	Network Objects from Active Data	p-value	FDR	In Data	Network Objects from Active Data
1	Inflammation_Interferon signaling	110	6.36992e-09	5.0967e-07	0.000246593	0.00974042	16	IRF7, IFP 35, MxA, STAT2, IRF9, IFI27, PML, IFI44, ISG15, PKR, ISGF3, ISG54, FasR(CD95), STAT1, STAT1/STAT2, SOCS1	6.36992e-09	5.0967e-07	17	IRF7, IRF2, IFNGR1, IFP 35, MxA, STAT2, ISGF3, IRF9, ERK1 (MAPK3), ISG54, IFI27, STAT1, ERK1/2, IFNAR2, IFI44, STAT1/STAT2, ISG15
2	Immune response_Innate immune response to RNA viral infection	84	6.70618e-09	5.0967e-07	0.000138883	0.00731448	14	IRF7, MxA, STAT2, IRF9, VISA, TRIF (TICAM1), PKR, MDA-5, RIG-I, ISGF3, ADAR1, MEK3(MAP2K3), 2'-5'-oligoadenylate synthetase, STAT1	6.70618e-09	5.0967e-07	15	FADD, IRF7, MDA-5, RIG-I, I-kB, MxA, STAT2, ISGF3, IRF9, RIPK3, ADAR1, TRAF6, 2'-5'-oligoadenylate synthetase, STAT1, RLI
3	Protein folding_Response to unfolded proteins	69	1.41867e-05	0.0022415	1.41867e-05	0.0022415	14	HSP40, HSP105, Torsin B, Hdj-2, HSC70, ERO1, HSP90, HSP70, UFD2, OSP94, HSP90 beta, ATF-6 alpha (50kDa), HERP, HSPA1B	0.122491	0.472793	4	HSP70, HSPA4, Glutaredoxin, ERO1
4	Inflammation_Inflammasome	118	9.19173e-05	0.00465715	0.010753	0.121355	13	IRF7, TIRAP (Mal), JNK(MAPK8-10), VISA, TRIF (TICAM1), ISG15, PKR, MDA-5, RIG-I, eIF2B2, ISGF3, IL-33, MEK3(MAP2K3)	9.19173e-05	0.00465715	12	FADD, IRF7, MDA-5, RIG-I, I-kB, ISGF3, ERK1 (MAPK3), RIPK3, TRAF6, NFKBIA, ERK1/2, ISG15
5	Transcription_Transcription by RNA polymerase II	159	0.000115667	0.00731448	0.000115667	0.00731448	21	hSPT3, PAF65A, TRAP170, TIF1-alpha, SUPT5H, TFIIF, beta subunit, TOP1, TAFs, MED9, Elongin B, Cyclin T1, EG1, TRAP80, TTF2, COBRA1, RPB7.0, XPD, TAF4 (TAFII130), MAT1, PC2 (TIG1), TFB5	0.149886	0.506281	7	MED8, TRAP25, COBRA1, ELL, NMI, SPT4, MAT1
6	Proteolysis_Ubiquitin-proteasomal proteolysis	166	0.000185107	0.00703407	0.00350649	0.0615584	18	MDM4, EFP, HAUS7, UBPY, SYVN1, SPOP, Elongin B, HSP90, BBAP, HSP70, PSMD8, PSMD10 (Gankyrin), NEDD4, SENP6, TOPORS, ECM29, UCHL3, Parkin	0.000185107	0.00703407	14	UBCH8, BBAP, HSP70, UBCH6, MED8, STARING, SUMO-2, E2N(UBC13), PSMD14, Brca1, UBPY, Glutaredoxin, TOPORS, UCHL3
7	Signal transduction_Androgen receptor nuclear signaling	126	0.000397664	0.0125662	0.000397664	0.0125662	17	Androgen receptor, Ku80, SVIL, SRA1, BAF155, PR65-alpha, STO, Calmodulin, NRB54, GAK, LSD1, HSP90, DDC, RAD9, Zimp7, CDC25B, DAXX	0.867786	0.954561	2	PR65-alpha, Brca1
8	Cell cycle_G1-S	163	0.000540916	0.0164439	0.264078	0.725366	11	Importin (karyopherin)-alpha, CDH1, CDC23, Ceb1, GAK, 14-3-3 eta, 14-3-3 theta, RAD9, MAT1, ANAPC7, 14-3-3	0.000540916	0.0164439	13	Importin (karyopherin)-alpha, UBE1C, CDK5RAP1, I-kB, CDC23, CDK10, Ceb1, Fe65-like, Brca1, NFKBIA, MAT1, CDK2, ANAPC7
9	Reproduction_FSH-beta signaling pathway	160	0.0015084	0.0382128	0.154409	0.649421	12	PP2A regulatory, PKA-reg (cAMP-dependent), PBX, Calmodulin, PBX1, HIF1A, IRS-1, 14-3-3 theta, PP2A structural, MEK3(MAP2K3), STAT1, IP3 receptor	0.0015084	0.0382128	12	ActRIIA, PBX1, EGR1, PP2A structural, ERK1 (MAPK3), DUSP5, NFKBIA, PBX, STAT1, ERK1/2, PI3K reg class IA, CDK2
10	Signal Transduction_Cholecystokinin signaling	106	0.00156901	0.039353	0.00156901	0.039353	14	RhoA, MSK1/2 (RPS6KA5/4), PKA-reg (cAMP-dependent), GSK3 beta, MAPKAPK2, Galpha(q)-specific peptide GPCRs, Calmodulin, FRS2, PLC-beta, CCR3, MEK3(MAP2K3), PLC-beta1, IP3 receptor, ARHGEF1 (p115RhoGEF)	0.795949	0.937863	2	M-Ras, ERK1/2

## Sheet: Diseases (by Biomarkers)
Enrichment analysis report
Enrichment by Diseases (by Biomarkers)					shPRC_TAA_stats_v2_TAA:VIRUS => TAA -> shPRC vs scramble.FoldChange				shPRC_TAA_stats_v2_TAA:VIRUS => vehicle -> shPRC vs scramble.FoldChange
#	Diseases	Total	min(pValue)	Min FDR	p-value	FDR	In Data	Network Objects from Active Data	p-value	FDR	In Data	Network Objects from Active Data
1	Neoplasms	23065	2.5843e-19	3.63429e-16	2.5843e-19	3.63429e-16	1029	Syndecan-4, PQLC3, COX16, RPL23a, DNMT3B, NUDT16, NGX6, COMMD5, SLFN5, Kir6.1, ATXN2L, C12orf43, C4orf47, GAS7, OXNAD1, SLC31A1, CGNL1, 90K, GSK3 alpha/beta, PRC (PGC-1 related), MDM4, UNKL, FLJ20259, GCNT2, GRK4, GCST, GPD1L, COMMD2, PI3K class II (CII-alpha), ZNF294, InPP5A, BST2, WDR43, IRF7, Androgen receptor, FALP, FMO5, MHC Class I alpha chain, RTF1, ERR1, MAPK8/9, NENF, FBXW4, FYCO1, C2, U…	9.82197e-10	4.49191e-07	542	ABCC12, ZHX2, ZNF689, UBCH8, PINX1, FLJ11259, Arfaptin-1, LAP1, RPTPkappa, COQ5, Syntaxin 6, HSST2, PRPF4, ATP5SL, FAM134A, TfR1, ADCK2, MAL2, RCAD, PRC (PGC-1 related), ZBTB39, Protein C receptor (endothelial), ITPK1, NADE(NGFRAP1), JunB, K-RAS, NFKBIL1, ADAS, CDC40, PPCKC, KLHL25, DDHD1, ESM-1, TMEM131, KBTBD8, MRPS5, ActRIIA, MBD4, LEPROT, Nesprin 3, p200RhoGAP, PLA2, MRPL32, COMMD2, FADD, BST…
2	Neoplasms by Site	22543	4.33169e-19	3.63429e-16	4.33169e-19	3.63429e-16	1016	Syndecan-4, PQLC3, COX16, RPL23a, DNMT3B, NUDT16, NGX6, COMMD5, SLFN5, Kir6.1, ATXN2L, C12orf43, C4orf47, GAS7, OXNAD1, SLC31A1, CGNL1, 90K, GSK3 alpha/beta, PRC (PGC-1 related), MDM4, UNKL, FLJ20259, GCNT2, GRK4, GCST, GPD1L, COMMD2, PI3K class II (CII-alpha), ZNF294, InPP5A, BST2, WDR43, IRF7, Androgen receptor, FALP, FMO5, MHC Class I alpha chain, RTF1, ERR1, MAPK8/9, NENF, FBXW4, FYCO1, C2, U…	8.01845e-08	1.00012e-05	531	ABCC12, ZHX2, ZNF689, UBCH8, PINX1, FLJ11259, Arfaptin-1, LAP1, RPTPkappa, COQ5, Syntaxin 6, HSST2, PRPF4, ATP5SL, FAM134A, TfR1, ADCK2, MAL2, RCAD, PRC (PGC-1 related), ZBTB39, Protein C receptor (endothelial), ITPK1, NADE(NGFRAP1), JunB, K-RAS, NFKBIL1, ADAS, CDC40, PPCKC, KLHL25, DDHD1, ESM-1, TMEM131, KBTBD8, MRPS5, ActRIIA, MBD4, LEPROT, Nesprin 3, p200RhoGAP, PLA2, MRPL32, COMMD2, FADD, BST…
3	Uterine Neoplasms	12652	4.25997e-14	2.05448e-11	4.25997e-14	2.05448e-11	647	Syndecan-4, DNMT3B, NGX6, COMMD5, SLFN5, Kir6.1, ATXN2L, C12orf43, C4orf47, OXNAD1, CGNL1, 90K, GSK3 alpha/beta, PRC (PGC-1 related), UNKL, FLJ20259, GRK4, GCST, PI3K class II (CII-alpha), ZNF294, InPP5A, BST2, WDR43, IRF7, Androgen receptor, FALP, FMO5, MHC Class I alpha chain, ERR1, MAPK8/9, NENF, FYCO1, UBE1DC1, Importin (karyopherin)-alpha, STAP-2, BICD2, WNT4, RhoA, SNAPalpha, FLJ21986, RING…	7.04056e-05	0.00254201	324	ABCC12, ZHX2, ZNF689, Arfaptin-1, LAP1, COQ5, Syntaxin 6, HSST2, PRPF4, ATP5SL, ADCK2, RCAD, PRC (PGC-1 related), ZBTB39, JunB, K-RAS, NFKBIL1, ADAS, CDC40, PPCKC, KLHL25, KBTBD8, ActRIIA, MBD4, Nesprin 3, PLA2, FADD, BST2, IRF7, HIC1/2, MHC class II beta chain, PNPase(old-35), ERO1Lalpha, NBEAL2, UBE1DC1, Importin (karyopherin)-alpha, RPE, BTBD12, SLC17A1, SRPK1, AGXT2L2, IRF2, Homer, Prolidase,…
4	Uterine Diseases	12659	4.89745e-14	2.05448e-11	4.89745e-14	2.05448e-11	647	Syndecan-4, DNMT3B, NGX6, COMMD5, SLFN5, Kir6.1, ATXN2L, C12orf43, C4orf47, OXNAD1, CGNL1, 90K, GSK3 alpha/beta, PRC (PGC-1 related), UNKL, FLJ20259, GRK4, GCST, PI3K class II (CII-alpha), ZNF294, InPP5A, BST2, WDR43, IRF7, Androgen receptor, FALP, FMO5, MHC Class I alpha chain, ERR1, MAPK8/9, NENF, FYCO1, UBE1DC1, Importin (karyopherin)-alpha, STAP-2, BICD2, WNT4, RhoA, SNAPalpha, FLJ21986, RING…	7.42766e-05	0.00261301	324	ABCC12, ZHX2, ZNF689, Arfaptin-1, LAP1, COQ5, Syntaxin 6, HSST2, PRPF4, ATP5SL, ADCK2, RCAD, PRC (PGC-1 related), ZBTB39, JunB, K-RAS, NFKBIL1, ADAS, CDC40, PPCKC, KLHL25, KBTBD8, ActRIIA, MBD4, Nesprin 3, PLA2, FADD, BST2, IRF7, HIC1/2, MHC class II beta chain, PNPase(old-35), ERO1Lalpha, NBEAL2, UBE1DC1, Importin (karyopherin)-alpha, RPE, BTBD12, SLC17A1, SRPK1, AGXT2L2, IRF2, Homer, Prolidase,…
5	Genital Neoplasms, Female	13739	1.98726e-13	6.66926e-11	1.98726e-13	6.66926e-11	688	Syndecan-4, DNMT3B, NGX6, COMMD5, SLFN5, Kir6.1, ATXN2L, C12orf43, C4orf47, OXNAD1, CGNL1, 90K, GSK3 alpha/beta, PRC (PGC-1 related), MDM4, UNKL, FLJ20259, GRK4, GCST, GPD1L, PI3K class II (CII-alpha), ZNF294, InPP5A, BST2, WDR43, IRF7, Androgen receptor, FALP, FMO5, MHC Class I alpha chain, ERR1, MAPK8/9, NENF, FYCO1, UBE1DC1, Importin (karyopherin)-alpha, STAP-2, BICD2, WNT4, RhoA, SNAPalpha, F…	0.000458296	0.0110843	342	ABCC12, ZHX2, ZNF689, PINX1, FLJ11259, Arfaptin-1, LAP1, COQ5, Syntaxin 6, HSST2, PRPF4, ATP5SL, ADCK2, RCAD, PRC (PGC-1 related), ZBTB39, Protein C receptor (endothelial), JunB, K-RAS, NFKBIL1, ADAS, CDC40, PPCKC, KLHL25, KBTBD8, ActRIIA, MBD4, Nesprin 3, PLA2, FADD, BST2, IRF7, HIC1/2, MHC class II beta chain, PNPase(old-35), ERO1Lalpha, AMPK alpha subunit, NBEAL2, UBE1DC1, Importin (karyopheri…
6	Genital Diseases, Female	13871	3.72319e-13	1.04125e-10	3.72319e-13	1.04125e-10	692	Syndecan-4, DNMT3B, NGX6, COMMD5, SLFN5, Kir6.1, ATXN2L, C12orf43, C4orf47, OXNAD1, CGNL1, 90K, GSK3 alpha/beta, PRC (PGC-1 related), MDM4, UNKL, FLJ20259, GRK4, GCST, GPD1L, PI3K class II (CII-alpha), ZNF294, InPP5A, BST2, WDR43, IRF7, Androgen receptor, FALP, FMO5, MHC Class I alpha chain, ERR1, MAPK8/9, NENF, FYCO1, UBE1DC1, Importin (karyopherin)-alpha, STAP-2, BICD2, WNT4, RhoA, SNAPalpha, F…	0.000437971	0.0110843	345	ABCC12, ZHX2, ZNF689, PINX1, FLJ11259, Arfaptin-1, LAP1, COQ5, Syntaxin 6, HSST2, PRPF4, ATP5SL, ADCK2, RCAD, PRC (PGC-1 related), ZBTB39, Protein C receptor (endothelial), JunB, K-RAS, NFKBIL1, ADAS, CDC40, PPCKC, KLHL25, KBTBD8, ActRIIA, MBD4, Nesprin 3, PLA2, FADD, BST2, IRF7, HIC1/2, MHC class II beta chain, PNPase(old-35), ERO1Lalpha, AMPK alpha subunit, NBEAL2, UBE1DC1, Importin (karyopheri…
7	Lung Neoplasms	18431	1.14637e-12	2.748e-10	1.14637e-12	2.748e-10	865	PQLC3, COX16, RPL23a, DNMT3B, NUDT16, NGX6, SLFN5, Kir6.1, ATXN2L, C12orf43, OXNAD1, SLC31A1, CGNL1, 90K, GSK3 alpha/beta, PRC (PGC-1 related), MDM4, FLJ20259, GCNT2, GPD1L, COMMD2, PI3K class II (CII-alpha), ZNF294, BST2, WDR43, IRF7, Androgen receptor, FALP, FMO5, MHC Class I alpha chain, RTF1, ERR1, MAPK8/9, FBXW4, FYCO1, C2, Importin (karyopherin)-alpha, STAP-2, BICD2, WNT4, RhoA, SNAPalpha, …	3.49939e-09	9.60234e-07	464	ABCC12, ZHX2, ZNF689, UBCH8, PINX1, Arfaptin-1, LAP1, COQ5, Syntaxin 6, HSST2, PRPF4, ATP5SL, FAM134A, TfR1, ADCK2, MAL2, RCAD, PRC (PGC-1 related), ZBTB39, Protein C receptor (endothelial), ITPK1, NADE(NGFRAP1), JunB, K-RAS, NFKBIL1, ADAS, CDC40, PPCKC, KLHL25, DDHD1, ESM-1, TMEM131, MRPS5, ActRIIA, MBD4, LEPROT, Nesprin 3, p200RhoGAP, PLA2, MRPL32, COMMD2, FADD, BST2, IRF7, MINA53, KIAA0247, HI…
8	Thoracic Neoplasms	18445	1.52526e-12	3.19924e-10	1.52526e-12	3.19924e-10	865	PQLC3, COX16, RPL23a, DNMT3B, NUDT16, NGX6, SLFN5, Kir6.1, ATXN2L, C12orf43, OXNAD1, SLC31A1, CGNL1, 90K, GSK3 alpha/beta, PRC (PGC-1 related), MDM4, FLJ20259, GCNT2, GPD1L, COMMD2, PI3K class II (CII-alpha), ZNF294, BST2, WDR43, IRF7, Androgen receptor, FALP, FMO5, MHC Class I alpha chain, RTF1, ERR1, MAPK8/9, FBXW4, FYCO1, C2, Importin (karyopherin)-alpha, STAP-2, BICD2, WNT4, RhoA, SNAPalpha, …	2.16065e-09	7.41102e-07	465	ABCC12, ZHX2, ZNF689, UBCH8, PINX1, Arfaptin-1, LAP1, COQ5, Syntaxin 6, HSST2, PRPF4, ATP5SL, FAM134A, TfR1, ADCK2, MAL2, RCAD, PRC (PGC-1 related), ZBTB39, Protein C receptor (endothelial), ITPK1, NADE(NGFRAP1), JunB, K-RAS, NFKBIL1, ADAS, CDC40, PPCKC, KLHL25, DDHD1, ESM-1, TMEM131, MRPS5, ActRIIA, MBD4, LEPROT, Nesprin 3, p200RhoGAP, PLA2, MRPL32, COMMD2, FADD, BST2, IRF7, MINA53, KIAA0247, HI…
9	Respiratory Tract Neoplasms	18532	5.07088e-12	9.45437e-10	5.07088e-12	9.45437e-10	866	PQLC3, COX16, RPL23a, DNMT3B, NUDT16, NGX6, SLFN5, Kir6.1, ATXN2L, C12orf43, OXNAD1, SLC31A1, CGNL1, 90K, GSK3 alpha/beta, PRC (PGC-1 related), MDM4, FLJ20259, GCNT2, GPD1L, COMMD2, PI3K class II (CII-alpha), ZNF294, BST2, WDR43, IRF7, Androgen receptor, FALP, FMO5, MHC Class I alpha chain, RTF1, ERR1, MAPK8/9, FBXW4, FYCO1, C2, Importin (karyopherin)-alpha, STAP-2, BICD2, WNT4, RhoA, SNAPalpha, …	1.17604e-08	2.30504e-06	464	ABCC12, ZHX2, ZNF689, UBCH8, PINX1, Arfaptin-1, LAP1, COQ5, Syntaxin 6, HSST2, PRPF4, ATP5SL, FAM134A, TfR1, ADCK2, MAL2, RCAD, PRC (PGC-1 related), ZBTB39, Protein C receptor (endothelial), ITPK1, NADE(NGFRAP1), JunB, K-RAS, NFKBIL1, ADAS, CDC40, PPCKC, KLHL25, DDHD1, ESM-1, TMEM131, MRPS5, ActRIIA, MBD4, LEPROT, Nesprin 3, p200RhoGAP, PLA2, MRPL32, COMMD2, FADD, BST2, IRF7, MINA53, KIAA0247, HI…
10	Urogenital Neoplasms	18730	5.69951e-12	9.56379e-10	5.69951e-12	9.56379e-10	873	Syndecan-4, PQLC3, DNMT3B, NGX6, COMMD5, SLFN5, Kir6.1, ATXN2L, C12orf43, C4orf47, OXNAD1, SLC31A1, CGNL1, 90K, GSK3 alpha/beta, PRC (PGC-1 related), MDM4, UNKL, FLJ20259, GRK4, GCST, GPD1L, COMMD2, PI3K class II (CII-alpha), ZNF294, InPP5A, BST2, WDR43, IRF7, Androgen receptor, FALP, FMO5, MHC Class I alpha chain, RTF1, ERR1, MAPK8/9, NENF, FYCO1, UBE1DC1, Importin (karyopherin)-alpha, STAP-2, B…	3.60673e-07	3.5346e-05	462	ABCC12, ZHX2, ZNF689, UBCH8, PINX1, FLJ11259, Arfaptin-1, LAP1, COQ5, Syntaxin 6, HSST2, PRPF4, ATP5SL, FAM134A, ADCK2, MAL2, RCAD, PRC (PGC-1 related), ZBTB39, Protein C receptor (endothelial), NADE(NGFRAP1), JunB, K-RAS, NFKBIL1, ADAS, CDC40, PPCKC, KLHL25, ESM-1, TMEM131, KBTBD8, MRPS5, ActRIIA, MBD4, Nesprin 3, p200RhoGAP, PLA2, MRPL32, COMMD2, FADD, BST2, IRF7, AMD1, KIAA0247, HIC1/2, MHC cl…

## Sheet: GO Processes
Enrichment analysis report
Enrichment by GO Processes					shPRC_TAA_stats_v2_TAA:VIRUS => TAA -> shPRC vs scramble.FoldChange				shPRC_TAA_stats_v2_TAA:VIRUS => vehicle -> shPRC vs scramble.FoldChange
#	Processes	Total	min(pValue)	Min FDR	p-value	FDR	In Data	Network Objects from Active Data	p-value	FDR	In Data	Network Objects from Active Data
1	cellular metabolic process	10544	8.16465e-20	6.62317e-16	8.16465e-20	6.62317e-16	638	FLJ22494, Syndecan-4, PQLC3, RPL23a, DNMT3B, NUDT16, COMMD5, Mt 28S L42, SLC25A22, GSK3 alpha/beta, PRC (PGC-1 related), MDM4, UBP3, UNKL, GCNT2, GRK4, GCST, GPD1L, COMMD2, PI3K class II (CII-alpha), ZNF294, InPP5A, Ifi205, WDR43, IRF7, Androgen receptor, FMO5, RTF1, ERR1, MAPK8/9, FBXW4, UBE1DC1, Importin (karyopherin)-alpha, WNT4, RhoA, RING2, AGXT2L2, TSHZ1, RPL12, CDH1, ID2, U1C, LSm4, KLHL12…	1.22586e-08	4.62803e-06	323	ZHX2, ZNF689, UBCH8, PINX1, RPTPkappa, COQ5, ZNF642, HSST2, PRPF4, TfR1, ADCK2, RCAD, PRC (PGC-1 related), ZNRF3, ZBTB39, ITPK1, JunB, K-RAS, ADAS, CDC40, PPCKC, KLHL25, DDHD1, KBTBD8, MRPS5, ActRIIA, MBD4, PLA2, MRPL32, COMMD2, IRF7, AMD1, MINA53, HIC1/2, RTF1, PNPase(old-35), ERO1Lalpha, AMPK alpha subunit, UBE1DC1, Importin (karyopherin)-alpha, RPE, BTBD12, SLC17A1, SRPK1, AGXT2L2, IRF2, IPPK,…
2	metabolic process	11767	1.66554e-18	6.75541e-15	1.66554e-18	6.75541e-15	689	FLJ22494, Syndecan-4, PQLC3, RPL23a, DNMT3B, NUDT16, COMMD5, Mt 28S L42, SLC25A22, OXNAD1, GSK3 alpha/beta, PRC (PGC-1 related), MDM4, UBP3, UNKL, GCNT2, GRK4, GCST, GPD1L, COMMD2, PI3K class II (CII-alpha), ZNF294, InPP5A, Ifi205, WDR43, IRF7, Androgen receptor, FMO5, RTF1, ERR1, MAPK8/9, FBXW4, C2, UBE1DC1, Importin (karyopherin)-alpha, WNT4, RhoA, RING2, AGXT2L2, LTB, TSHZ1, RPL12, CDH1, ID2, …	1.7846e-05	0.00105273	336	ZHX2, ZNF689, UBCH8, PINX1, RPTPkappa, COQ5, ZNF642, HSST2, PRPF4, TfR1, ADCK2, RCAD, PRC (PGC-1 related), ZNRF3, ZBTB39, ITPK1, JunB, K-RAS, ADAS, CDC40, PPCKC, KLHL25, DDHD1, KBTBD8, MRPS5, ActRIIA, MBD4, PLA2, MRPL32, COMMD2, FADD, IRF7, AMD1, MINA53, HIC1/2, RTF1, PNPase(old-35), ERO1Lalpha, AMPK alpha subunit, UBE1DC1, Importin (karyopherin)-alpha, RPE, BTBD12, SLC17A1, SRPK1, AGXT2L2, IRF2,…
3	organic substance metabolic process	11273	1.96729e-17	5.31956e-14	1.96729e-17	5.31956e-14	662	FLJ22494, Syndecan-4, PQLC3, RPL23a, DNMT3B, NUDT16, COMMD5, Mt 28S L42, SLC25A22, GSK3 alpha/beta, PRC (PGC-1 related), MDM4, UBP3, UNKL, GCNT2, GRK4, GCST, GPD1L, COMMD2, PI3K class II (CII-alpha), ZNF294, InPP5A, Ifi205, WDR43, IRF7, Androgen receptor, RTF1, ERR1, MAPK8/9, FBXW4, C2, UBE1DC1, Importin (karyopherin)-alpha, RhoA, RING2, AGXT2L2, LTB, TSHZ1, RPL12, CDH1, ID2, U1C, LSm4, KLHL12, K…	5.72529e-06	0.000522295	327	ZHX2, ZNF689, UBCH8, PINX1, RPTPkappa, COQ5, ZNF642, HSST2, PRPF4, TfR1, ADCK2, RCAD, PRC (PGC-1 related), ZNRF3, ZBTB39, ITPK1, JunB, K-RAS, ADAS, CDC40, PPCKC, KLHL25, DDHD1, KBTBD8, MRPS5, ActRIIA, MBD4, PLA2, MRPL32, COMMD2, FADD, IRF7, AMD1, MINA53, HIC1/2, RTF1, PNPase(old-35), ERO1Lalpha, AMPK alpha subunit, UBE1DC1, Importin (karyopherin)-alpha, RPE, BTBD12, SLC17A1, SRPK1, AGXT2L2, IRF2,…
4	primary metabolic process	10720	7.19721e-17	1.31661e-13	7.19721e-17	1.31661e-13	634	FLJ22494, Syndecan-4, PQLC3, RPL23a, DNMT3B, NUDT16, COMMD5, Mt 28S L42, SLC25A22, GSK3 alpha/beta, PRC (PGC-1 related), MDM4, UBP3, UNKL, GCNT2, GRK4, GCST, GPD1L, COMMD2, PI3K class II (CII-alpha), ZNF294, InPP5A, Ifi205, WDR43, IRF7, Androgen receptor, RTF1, ERR1, MAPK8/9, FBXW4, C2, UBE1DC1, Importin (karyopherin)-alpha, RhoA, RING2, AGXT2L2, TSHZ1, RPL12, CDH1, ID2, U1C, LSm4, KLHL12, Ku80, …	6.61224e-05	0.00269389	307	ZHX2, ZNF689, UBCH8, PINX1, RPTPkappa, ZNF642, PRPF4, ADCK2, RCAD, PRC (PGC-1 related), ZNRF3, ZBTB39, JunB, K-RAS, ADAS, CDC40, PPCKC, KLHL25, DDHD1, KBTBD8, MRPS5, ActRIIA, MBD4, PLA2, MRPL32, COMMD2, FADD, IRF7, AMD1, MINA53, HIC1/2, RTF1, PNPase(old-35), ERO1Lalpha, AMPK alpha subunit, UBE1DC1, Importin (karyopherin)-alpha, RPE, BTBD12, SRPK1, AGXT2L2, IRF2, IPPK, Prolidase, MDA-5, ID2, MAD, …
5	macromolecular complex subunit organization	2734	8.11521e-17	1.31661e-13	8.11521e-17	1.31661e-13	221	RPL23a, DNMT3B, Mt 28S L42, ATXN2L, GAS7, GSK3 alpha/beta, MDM4, UBP3, PI3K class II (CII-alpha), Androgen receptor, RTF1, Importin (karyopherin)-alpha, SNAPalpha, RING2, RPL12, U1C, LSm4, SEP15, KLHL12, hSPT3, Sec31, Synaptotagmin, CBR4, Occludin, Cyclophilin H, eIF4H, OAS1, Ephrin-A5, KAP3, NDUFAF1, BAZ1B, Sirtuin, PATL1, TUBGCP4 (76P), NDUFS4, BRD4, Kindlin-2, PFKM, BCL9-2, ELYS, PAF65A, JOSD3…	0.00596509	0.0703756	87	SEC22B, CDC40, MRPS5, PLA2, MRPL32, FADD, MHC class II beta chain, RTF1, PNPase(old-35), AMPK alpha subunit, TFG, Importin (karyopherin)-alpha, SRPK1, BLOS2, BBAP, Sharpin, CoREST, HSP70, HSPA4, Heme oxygenase 1, PDE, TBCA, CRP2BP, FARSB, CYLD, OAS1, UBCH6, PRMT6, STARING, TMEM33, TXNRD1, GATA Group, HLA-DRB1, SNRPB (Sm-B), GFPT1, KCTD12, LDB1, ANP32E, HIST1H2BG, PP2A structural, HPRT, BAF250B, A…
6	cellular component organization or biogenesis	6970	3.11145e-16	4.20668e-13	3.11145e-16	4.20668e-13	449	Syndecan-4, RPL23a, DNMT3B, NUDT16, Mt 28S L42, ATXN2L, GAS7, GSK3 alpha/beta, PRC (PGC-1 related), MDM4, UBP3, FLJ20259, PI3K class II (CII-alpha), WDR43, Androgen receptor, RTF1, ERR1, MAPK8/9, Importin (karyopherin)-alpha, BICD2, WNT4, RhoA, SNAPalpha, RING2, RPL12, CDH1, ID2, U1C, LSm4, SEP15, KLHL12, Ku80, hSPT3, RAB3-GAP150, NOL6, FAM13B1, Sec8, Sec31, ASCC3, TAO2, GBF1, Synaptotagmin, PERC…	0.000335651	0.00879996	208	SEC22B, PINX1, Arfaptin-1, LAP1, RPTPkappa, Syntaxin 6, PRC (PGC-1 related), Mx1, K-RAS, CDC40, DDHD1, MRPS5, Nesprin 3, PLA2, MRPL32, FADD, MINA53, MHC class II beta chain, RTF1, PNPase(old-35), ERO1Lalpha, AMPK alpha subunit, TFG, NBEAL2, Importin (karyopherin)-alpha, Tsukushi, BTBD12, SRPK1, BLOS2, IPPK, ID2, BBAP, RhoGAP4, Sharpin, CoREST, HSP70, RAB3-GAP150, Willin, SLIRP, HSPA4, Bcl-6, Heme…
7	cellular macromolecule metabolic process	8291	1.43453e-15	1.48286e-12	1.43453e-15	1.48286e-12	512	RPL23a, DNMT3B, NUDT16, COMMD5, Mt 28S L42, SLC25A22, GSK3 alpha/beta, PRC (PGC-1 related), MDM4, UBP3, UNKL, GCNT2, GRK4, COMMD2, ZNF294, Ifi205, WDR43, IRF7, Androgen receptor, RTF1, ERR1, MAPK8/9, FBXW4, UBE1DC1, Importin (karyopherin)-alpha, RING2, TSHZ1, RPL12, CDH1, ID2, U1C, LSm4, KLHL12, Ku80, USP36, hSPT3, NOL6, EFP, NUDT14, ID3, ZNF265, ASCC3, EIF1AX, TAO2, PERC, OBFC1, Cystatin C, GMEB…	2.77629e-08	8.2748e-06	265	ZHX2, ZNF689, UBCH8, PINX1, RPTPkappa, ZNF642, HSST2, PRPF4, TfR1, ADCK2, RCAD, PRC (PGC-1 related), ZNRF3, ZBTB39, JunB, K-RAS, CDC40, PPCKC, KLHL25, KBTBD8, MRPS5, ActRIIA, MBD4, MRPL32, COMMD2, IRF7, MINA53, HIC1/2, RTF1, PNPase(old-35), ERO1Lalpha, AMPK alpha subunit, UBE1DC1, Importin (karyopherin)-alpha, BTBD12, SRPK1, IRF2, MDA-5, ID2, MAD, BBAP, ID4, MEKK6(MAP3K6), Trim30, Sharpin, NUB1, …
8	nitrogen compound metabolic process	6949	1.46239e-15	1.48286e-12	1.46239e-15	1.48286e-12	445	FLJ22494, Syndecan-4, RPL23a, DNMT3B, NUDT16, COMMD5, Mt 28S L42, SLC25A22, GSK3 alpha/beta, PRC (PGC-1 related), UBP3, GCNT2, GCST, GPD1L, COMMD2, Ifi205, WDR43, IRF7, Androgen receptor, RTF1, ERR1, UBE1DC1, Importin (karyopherin)-alpha, RhoA, RING2, AGXT2L2, TSHZ1, RPL12, CDH1, ID2, U1C, LSm4, Ku80, hSPT3, NOL6, EFP, ID3, ZNF265, ASCC3, H protein N6-lipoyllysine, EIF1AX, PERC, OBFC1, Occludin, …	1.9363e-06	0.000223781	221	ZHX2, ZNF689, UBCH8, PINX1, ZNF642, HSST2, PRPF4, PRC (PGC-1 related), ZBTB39, JunB, CDC40, PPCKC, MRPS5, MBD4, PLA2, MRPL32, COMMD2, IRF7, AMD1, MINA53, HIC1/2, RTF1, PNPase(old-35), ERO1Lalpha, AMPK alpha subunit, UBE1DC1, Importin (karyopherin)-alpha, RPE, BTBD12, SRPK1, AGXT2L2, IRF2, Prolidase, ID2, MAD, BBAP, ID4, Trim30, CoREST, HSP70, BAL, G6PD, ZNF265, SLC25A37, SLIRP, EIF1AX, INTS7, Bcl…
9	regulation of viral life cycle	243	2.03855e-15	1.83741e-12	2.03855e-15	1.83741e-12	45	BST2, EFP, TRIM56, SKIP, Cyclophilin H, OAS1, MxA, OAS3, CHMP2A, SUPT5H, TFIIF, beta subunit, RSAD2, VISA, IFIT1, TAFs, HSC70, PARP-10, PML, RFP2, Oas1b, ISG15, TRIM5, Cyclin T1, ZC3HAV1, SP100, PKR, LARP1, Trim30, HSP70, TMPRSS2, IFI16, EAP30, ZNF502, TRIM14, Galectin-9, PABPC1, CHD1, COBRA1, RPB7.0, IFITM3, OASL, ADAR1, 2'-5'-oligoadenylate synthetase, Parkin, Ro52	3.29557e-05	0.00160887	18	BST2, SRPK1, Trim30, HSP70, OAS1, TRIM62, MxA, COBRA1, OASL, RSAD2, ADAR1, SPT4, IFIT1, 2'-5'-oligoadenylate synthetase, PARP-10, Ro52, ISG15, TRIM5
10	cellular nitrogen compound metabolic process	6339	2.27293e-15	1.8438e-12	2.27293e-15	1.8438e-12	413	FLJ22494, RPL23a, DNMT3B, NUDT16, COMMD5, Mt 28S L42, SLC25A22, GSK3 alpha/beta, PRC (PGC-1 related), UBP3, GPD1L, COMMD2, Ifi205, WDR43, IRF7, Androgen receptor, RTF1, ERR1, UBE1DC1, Importin (karyopherin)-alpha, RhoA, RING2, TSHZ1, RPL12, CDH1, ID2, U1C, LSm4, Ku80, hSPT3, NOL6, EFP, ID3, ZNF265, ASCC3, EIF1AX, PERC, OBFC1, Occludin, GMEB1, SFRS16, Tmtc1, Cyclophilin H, SLC25A44, SPC12, WDR46, …	7.72382e-07	0.00010935	207	ZHX2, ZNF689, UBCH8, PINX1, ZNF642, PRPF4, PRC (PGC-1 related), ZBTB39, JunB, CDC40, PPCKC, MRPS5, MBD4, MRPL32, COMMD2, IRF7, AMD1, MINA53, HIC1/2, RTF1, PNPase(old-35), AMPK alpha subunit, UBE1DC1, Importin (karyopherin)-alpha, RPE, BTBD12, SRPK1, IRF2, ID2, MAD, BBAP, ID4, Trim30, CoREST, HSP70, BAL, G6PD, ZNF265, SLC25A37, SLIRP, EIF1AX, INTS7, Bcl-6, Heme oxygenase 1, Gsta1 (rodent), PDE, PB…

## Sheet: Info
Info
General
Date	2017-01-04
Server	portal.genego.com
Version	6.29.68613
Name	AstraZeneca
Login	astra271
Workflow Settings
Type	Enrichment analysis
Signals	both
Active Data
Name	Type	Size		Threshold	0
shPRC_TAA_stats_v2_TAA:VIRUS => vehicle -> shPRC vs scramble.FoldChange	General	581		P-value	0.05
shPRC_TAA_stats_v2_TAA:VIRUS => TAA -> shPRC vs scramble.FoldChange	General	1114
