# Supplementary material for: The regulatory role of PGC1α‐related coactivator in response to drug‐induced liver injury
Source: FASEB Bioadv. 2020 Jul 11;2(8):453–63. doi: 10.1096/fba.2020-00003 (PMC7429352; doi:10.1096/fba.2020-00003)
Supplement: Supplementary file 9 — File S4 [file FBA2-2-453-s009.xlsx]

## Sheet: Sheet1
Variable	TAA:VIRUS => TAA -> shPRC vs scramble.Estimate	TAA:VIRUS => TAA -> shPRC vs scramble.FoldChange	TAA:VIRUS => TAA -> shPRC vs scramble.RawPValue	TAA:VIRUS => TAA -> shPRC vs scramble.FDR_BH	TAA:VIRUS => vehicle -> shPRC vs scramble.Estimate	TAA:VIRUS => vehicle -> shPRC vs scramble.FoldChange	TAA:VIRUS => vehicle -> shPRC vs scramble.RawPValue	TAA:VIRUS => vehicle -> shPRC vs scramble.FDR_BH	symbol
ENSMUSG00000025902	-0.2167	-1.162	0.338863	0.838497	0.2534	1.192	0.36039	0.998938	Sox17
ENSMUSG00000098104	0.092	1.0658	0.714843	0.95276	0.0322	1.0226	0.916699	0.998938	Gm6085
ENSMUSG00000033845	0.0506	1.0357	0.410471	0.862737	0.0264	1.0185	0.723055	0.998938	Mrpl15
ENSMUSG00000025903	-0.0131	-1.0091	0.889362	0.986385	-0.179	-1.1321	0.134762	0.998938	Lypla1
ENSMUSG00000033813	-0.0217	-1.0152	0.83164	0.976521	0.0156	1.0108	0.900891	0.998938	Tcea1
ENSMUSG00000062588	0.0895	1.064	0.846622	0.978391	-0.108	-1.0777	0.848947	0.998938	Gm6104
ENSMUSG00000033793	-0.0339	-1.0238	0.732285	0.958618	-0.0803	-1.0572	0.510848	0.998938	Atp6v1h
ENSMUSG00000025907	-0.154	-1.1126	0.126156	0.701171	-0.0506	-1.0357	0.670792	0.998938	Rb1cc1
ENSMUSG00000051285	-0.1646	-1.1208	0.211071	0.766231	0.0235	1.0164	0.881227	0.998938	Pcmtd1
ENSMUSG00000048538	-0.1195	-1.0864	0.728519	0.957033	-0.2562	-1.1943	0.545189	0.998938	Gm9826
ENSMUSG00000061024	-0.2667	-1.2031	0.0114243	0.409114	0.0635	1.045	0.586284	0.998938	Rrs1
ENSMUSG00000025911	0.0224	1.0156	0.881365	0.985549	-0.169	-1.1243	0.363096	0.998938	Adhfe1
ENSMUSG00000079671	-0.2948	-1.2267	0.55999	0.913943	-1.1425	-2.2077	0.0779205	0.998938	2610203C22Rik
ENSMUSG00000025912	-0.2231	-1.1672	0.318272	0.83268	-0.2869	-1.22	0.295524	0.998938	Mybl1
ENSMUSG00000045210	-0.0611	-1.0432	0.409289	0.862737	-0.0898	-1.0643	0.32386	0.998938	Vcpip1
ENSMUSG00000097893	-0.2226	-1.1668	0.644837	0.934783	-0.9562	-1.9402	0.118869	0.998938	1700034P13Rik
ENSMUSG00000025915	-0.0174	-1.0122	0.857328	0.980732	0.0329	1.0231	0.781903	0.998938	Sgk3
ENSMUSG00000046334	0.2661	1.2026	0.332201	0.836817	-0.7843	-1.7222	0.0285578	0.975147	Gm6195
ENSMUSG00000098234	-0.1526	-1.1116	0.173501	0.74165	-0.2449	-1.185	0.0803894	0.998938	Snhg6
ENSMUSG00000099032	-0.2803	-1.2144	0.432101	0.870147	0.2317	1.1742	0.593959	0.998938	Tcf24
ENSMUSG00000025917	0.0444	1.0313	0.359075	0.849794	-0.1141	-1.0823	0.0652281	0.998938	Cops5
ENSMUSG00000056763	-0.0656	-1.0466	0.487302	0.892647	-0.1017	-1.073	0.381884	0.998938	Cspp1
ENSMUSG00000067851	-0.0675	-1.0479	0.304553	0.82653	-0.0293	-1.0205	0.711905	0.998938	Arfgef1
ENSMUSG00000048960	-0.0812	-1.0579	0.809416	0.972882	0.1235	1.0894	0.764484	0.998938	Prex2
ENSMUSG00000016918	0.0285	1.0199	0.956902	0.994297	0.5185	1.4325	0.426352	0.998938	Sulf1
ENSMUSG00000005886	0.0512	1.0362	0.516438	0.903378	0.0628	1.0445	0.516186	0.998938	Ncoa2
ENSMUSG00000025935	0.0957	1.0686	0.391678	0.857769	-0.1408	-1.1025	0.305982	0.998938	Tram1
ENSMUSG00000025937	-0.0088	-1.0061	0.956867	0.994297	-0.1537	-1.1124	0.442477	0.998938	Lactb2
ENSMUSG00000067813	-0.1621	-1.1189	0.259578	0.799147	-0.3583	-1.2819	0.0509883	0.998938	Xkr9
ENSMUSG00000097711	0.0389	1.0273	0.927725	0.991474	-0.4445	-1.3608	0.402222	0.998938	Gm5523
ENSMUSG00000025925	0.0952	1.0682	0.435938	0.870564	0.2846	1.2181	0.0688911	0.998938	Terf1
ENSMUSG00000043716	-0.0658	-1.0467	0.226377	0.776857	-0.0897	-1.0642	0.18044	0.998938	Rpl7
ENSMUSG00000025921	-0.0322	-1.0226	0.681429	0.94424	-0.1711	-1.1259	0.0885639	0.998938	Rdh10
ENSMUSG00000025920	0.1042	1.0749	0.334586	0.838497	-0.0804	-1.0573	0.53928	0.998938	Stau2
ENSMUSG00000025939	0.1072	1.0771	0.288168	0.817052	-0.2467	-1.1865	0.0555038	0.998938	Ube2w
ENSMUSG00000079658	-0.0362	-1.0254	0.694184	0.946693	-0.0563	-1.0398	0.618493	0.998938	Tceb1
ENSMUSG00000025940	0.0114	1.0079	0.901542	0.987888	-0.1478	-1.1078	0.202795	0.998938	Tmem70
ENSMUSG00000025779	0.2033	1.1513	0.118989	0.692336	-0.1558	-1.1141	0.317825	0.998938	Ly96
ENSMUSG00000042686	-0.8838	-1.8453	0.0490274	0.559518	-0.4056	-1.3247	0.436436	0.998938	Jph1
ENSMUSG00000043760	0.0378	1.0266	0.78236	0.967567	0.0673	1.0478	0.688606	0.998938	Pkhd1
ENSMUSG00000041859	0.0547	1.0386	0.68186	0.944349	0.1892	1.1402	0.255425	0.998938	Mcm3
ENSMUSG00000025931	0.1995	1.1483	0.709651	0.951554	0.6638	1.5842	0.318487	0.998938	Paqr8
ENSMUSG00000041779	-0.104	-1.0747	0.397263	0.859889	-0.0007	-1.0005	0.995985	0.999672	Tram2
ENSMUSG00000025933	0.2147	1.1605	0.47438	0.8888	-0.1895	-1.1403	0.604849	0.998938	Tmem14a
ENSMUSG00000025934	-0.3618	-1.285	0.167656	0.738859	-0.1274	-1.0924	0.683133	0.998938	Gsta3
ENSMUSG00000025936	-0.4091	-1.3278	0.363553	0.852335	-0.3075	-1.2376	0.573913	0.998938	Gm4956
ENSMUSG00000082935	-0.0348	-1.0244	0.701507	0.948925	0.0509	1.0359	0.647688	0.998938	Gm7658
ENSMUSG00000026158	-0.0618	-1.0438	0.71016	0.951611	-0.2452	-1.1853	0.238039	0.998938	Ogfrl1
ENSMUSG00000026155	0.0011	1.0007	0.990855	0.998226	0.0906	1.0648	0.427922	0.998938	Smap1
ENSMUSG00000026154	0.1395	1.1015	0.32917	0.835804	-0.0977	-1.0701	0.572685	0.998938	1110058L19Rik
ENSMUSG00000026153	-0.0531	-1.0375	0.514225	0.902241	0.0898	1.0642	0.370664	0.998938	Fam135a
ENSMUSG00000067736	0.2097	1.1565	0.754633	0.963974	-0.719	-1.6461	0.386624	0.998938	Gm10222
ENSMUSG00000073725	-0.0188	-1.0131	0.813053	0.972931	0.0485	1.0342	0.619416	0.998938	Lmbrd1
ENSMUSG00000086240	0.3015	1.2324	0.123695	0.698884	0.079	1.0563	0.7326	0.998938	Gm7846
ENSMUSG00000048874	-0.1346	-1.0978	0.159157	0.733704	0.0327	1.0229	0.773489	0.998938	Phf3
ENSMUSG00000026064	-0.002	-1.0014	0.98599	0.997037	0.1971	1.1464	0.175386	0.998938	Ptp4a1
ENSMUSG00000070960	0.7286	1.657	0.0383247	0.530055	-0.0056	-1.0039	0.988839	0.999648	Gm10307
ENSMUSG00000026134	-0.0048	-1.0033	0.976174	0.994929	-0.0949	-1.068	0.627763	0.998938	Prim2
ENSMUSG00000004768	0.2232	1.1673	0.153702	0.729019	0.2791	1.2134	0.145845	0.998938	Rab23
ENSMUSG00000042215	0.1649	1.1211	0.580306	0.919272	-0.0331	-1.0232	0.927504	0.998938	Bag2
ENSMUSG00000042197	-0.0393	-1.0276	0.608977	0.927891	0.0316	1.0221	0.736543	0.998938	Zfp451
ENSMUSG00000026131	-0.1478	-1.1079	0.136456	0.711764	0.1302	1.0945	0.27591	0.998938	Dst
ENSMUSG00000098168	-0.3885	-1.309	0.157898	0.733249	0.0509	1.0359	0.87614	0.998938	D630036G22Rik
ENSMUSG00000042111	0.0239	1.0167	0.767748	0.966569	-0.0062	-1.0043	0.950096	0.998938	Ccdc115
ENSMUSG00000026127	0.0756	1.0538	0.410496	0.862737	-0.0738	-1.0525	0.510543	0.998938	Imp4
ENSMUSG00000026126	0.3373	1.2634	0.433371	0.870147	0.3084	1.2384	0.556914	0.998938	Ptpn18
ENSMUSG00000037503	-0.0908	-1.065	0.0850943	0.639393	0.0372	1.0261	0.547662	0.998938	Fam168b
ENSMUSG00000026123	-0.1557	-1.1139	0.20395	0.75993	-0.1161	-1.0838	0.431727	0.998938	Plekhb2
ENSMUSG00000045216	-0.1398	-1.1017	0.215827	0.7708	0.0209	1.0146	0.877208	0.998938	Hs6st1
ENSMUSG00000037470	0.0293	1.0205	0.766273	0.966084	-0.1436	-1.1047	0.243579	0.998938	Uggt1
ENSMUSG00000047180	0.2163	1.1618	0.377101	0.854758	0.4687	1.3839	0.127574	0.998938	Neurl3
ENSMUSG00000037447	-0.1774	-1.1308	0.638669	0.932601	0.1491	1.1089	0.746687	0.998938	Arid5a
ENSMUSG00000010453	-0.1613	-1.1183	0.0554252	0.590372	0.1123	1.0809	0.257702	0.998938	Kansl3
ENSMUSG00000001143	-0.0422	-1.0297	0.74231	0.961265	0.0667	1.0473	0.671492	0.998938	Lman2l
ENSMUSG00000037408	-0.1742	-1.1283	0.268461	0.805635	0.2273	1.1706	0.239546	0.998938	Cnnm4
ENSMUSG00000001138	0.067	1.0476	0.375305	0.854758	0.0749	1.0533	0.417551	0.998938	Cnnm3
ENSMUSG00000067653	-0.122	-1.0883	0.761957	0.965806	0.0874	1.0624	0.859325	0.998938	Ankrd23
ENSMUSG00000079610	0.0633	1.0448	0.810769	0.972901	-0.0902	-1.0645	0.78047	0.998938	Ankrd39
ENSMUSG00000026121	-0.0847	-1.0605	0.789522	0.968921	0.6891	1.6123	0.0901907	0.998938	Sema4c
ENSMUSG00000061518	0.0969	1.0695	0.264661	0.802469	-0.0084	-1.0058	0.935878	0.998938	Cox5b
ENSMUSG00000037351	0.0456	1.0321	0.525347	0.905849	0.1505	1.11	0.099385	0.998938	Actr1b
ENSMUSG00000026117	0.2457	1.1857	0.435376	0.870413	0.245	1.1851	0.523996	0.998938	Zap70
ENSMUSG00000026116	-0.1379	-1.1003	0.193493	0.752197	0.2965	1.2282	0.0298583	0.978466	Tmem131
ENSMUSG00000050122	-0.1474	-1.1076	0.75204	0.963952	-0.0455	-1.032	0.936445	0.998938	Vwa3b
ENSMUSG00000026113	-0.0449	-1.0316	0.661904	0.93976	0.2315	1.174	0.0792269	0.998938	Inpp4a
ENSMUSG00000026112	-0.1024	-1.0736	0.133111	0.706915	-0.1107	-1.0798	0.181546	0.998938	Coa5
ENSMUSG00000026111	0.0042	1.0029	0.951265	0.994297	-0.0275	-1.0193	0.741989	0.998938	Unc50
ENSMUSG00000026110	0.0162	1.0113	0.961694	0.994297	0.1601	1.1174	0.699719	0.998938	Mgat4a
ENSMUSG00000060771	0.0414	1.0291	0.80978	0.972901	0.1151	1.0831	0.58599	0.998938	Tsga10
ENSMUSG00000037216	-0.1688	-1.1241	0.140219	0.71494	-0.1261	-1.0913	0.357762	0.998938	Lipt1
ENSMUSG00000026088	-0.2633	-1.2002	0.0399338	0.53115	-0.3734	-1.2954	0.0197503	0.929523	Mitd1
ENSMUSG00000026087	0.0297	1.0208	0.699542	0.948444	-0.1154	-1.0833	0.230343	0.998938	Mrpl30
ENSMUSG00000058407	-0.0519	-1.0367	0.388937	0.8569	-0.0619	-1.0438	0.40173	0.998938	Txndc9
ENSMUSG00000026083	-0.0243	-1.017	0.641154	0.932943	-0.073	-1.0519	0.260625	0.998938	Eif5b
ENSMUSG00000026082	-0.0951	-1.0682	0.387472	0.856352	0.0334	1.0234	0.802233	0.998938	Rev1
ENSMUSG00000026078	0.0195	1.0136	0.778679	0.967567	-0.0277	-1.0194	0.745546	0.998938	Pdcl3
ENSMUSG00000026077	-0.2522	-1.191	0.713154	0.952297	-0.6899	-1.6131	0.415565	0.998938	Npas2
ENSMUSG00000073702	-0.0605	-1.0428	0.4333	0.870147	-0.1044	-1.075	0.274264	0.998938	Rpl31
ENSMUSG00000003134	-0.1667	-1.1225	0.166013	0.736353	0.1625	1.1192	0.264802	0.998938	Tbc1d8
ENSMUSG00000003135	-0.0065	-1.0045	0.899939	0.987888	-0.0705	-1.0501	0.272108	0.998938	Cnot11
ENSMUSG00000085894	-0.1067	-1.0768	0.799177	0.969177	0.6054	1.5214	0.248302	0.998938	Gm15832
ENSMUSG00000048234	-0.0186	-1.013	0.748621	0.96338	-0.0005	-1.0003	0.994634	0.999672	Rnf149
ENSMUSG00000026074	-0.1219	-1.0881	0.517526	0.903645	0.0484	1.0341	0.8327	0.998938	Map4k4
ENSMUSG00000026072	-0.3035	-1.2342	0.125268	0.700925	0.1896	1.1405	0.421389	0.998938	Il1r1
ENSMUSG00000026068	0.1968	1.1461	0.700701	0.948821	0.4131	1.3315	0.511884	0.998938	Il18rap
ENSMUSG00000041945	0.0666	1.0472	0.7568	0.964773	0.349	1.2736	0.196262	0.998938	Mfsd9
ENSMUSG00000060679	0.1484	1.1083	0.118068	0.691854	0.0803	1.0573	0.475828	0.998938	Mrps9
ENSMUSG00000070939	-0.1747	-1.1287	0.0304613	0.514926	-0.0305	-1.0214	0.739522	0.998938	Tgfbrap1
ENSMUSG00000010290	-0.117	-1.0845	0.308186	0.827218	-0.0243	-1.017	0.860506	0.998938	AI597479
ENSMUSG00000066877	0.0601	1.0425	0.814703	0.973681	0.0319	1.0224	0.91898	0.998938	Nck2
ENSMUSG00000057363	0.0219	1.0153	0.830663	0.976425	-0.1936	-1.1437	0.136673	0.998938	Uxs1
ENSMUSG00000041763	-0.2117	-1.1581	0.0182003	0.457107	-0.074	-1.0526	0.463697	0.998938	Tpp2
ENSMUSG00000026049	0.0657	1.0466	0.611832	0.928345	0.1428	1.1041	0.372022	0.998938	Tex30
ENSMUSG00000026047	0.0914	1.0654	0.555363	0.913596	-0.1244	-1.09	0.513014	0.998938	Kdelc1
ENSMUSG00000041684	0.0651	1.0461	0.513215	0.902241	-0.1072	-1.0771	0.381742	0.998938	Bivm
ENSMUSG00000026048	-0.017	-1.0119	0.85368	0.980617	0.1585	1.1161	0.173609	0.998938	Ercc5
ENSMUSG00000026043	0.3991	1.3186	0.115536	0.690826	0.246	1.1859	0.414497	0.998938	Col3a1
ENSMUSG00000026042	0.1764	1.13	0.605297	0.927233	-0.2281	-1.1713	0.585371	0.998938	Col5a2
ENSMUSG00000025995	-0.1049	-1.0754	0.307765	0.826854	-0.122	-1.0883	0.331886	0.998938	Wdr75
ENSMUSG00000084817	-0.2796	-1.2139	0.320978	0.832774	-0.7515	-1.6835	0.0390838	0.998938	Gm5526
ENSMUSG00000025993	-0.1139	-1.0822	0.410048	0.862737	0.2729	1.2082	0.117435	0.998938	Slc40a1
ENSMUSG00000025986	0.1555	1.1138	0.382412	0.855736	-0.1166	-1.0842	0.58993	0.998938	Slc39a10
ENSMUSG00000045954	0.0993	1.0713	0.708688	0.951275	0.0709	1.0504	0.827333	0.998938	Sdpr
ENSMUSG00000026107	-0.0808	-1.0576	0.596171	0.925768	-0.3126	-1.2419	0.10683	0.998938	Nabp1
ENSMUSG00000018417	-0.1224	-1.0885	0.172587	0.741578	-0.0952	-1.0682	0.37801	0.998938	Myo1b
ENSMUSG00000026104	-0.5783	-1.4931	0.000297447	0.0716699	-0.4725	-1.3875	0.00737311	0.752328	Stat1
ENSMUSG00000026103	0.2178	1.163	0.382756	0.855779	0.0056	1.0039	0.985143	0.999115	Gls
ENSMUSG00000002881	-0.0289	-1.0202	0.736568	0.959309	-0.0235	-1.0164	0.823188	0.998938	Nab1
ENSMUSG00000043015	0.176	1.1298	0.592555	0.924205	0.5446	1.4587	0.18675	0.998938	Tmem194b
ENSMUSG00000041439	0.0663	1.047	0.53509	0.906674	-0.0844	-1.0602	0.519224	0.998938	Mfsd6
ENSMUSG00000026102	0.1032	1.0741	0.464007	0.884359	0.1967	1.1461	0.259869	0.998938	Inpp1
ENSMUSG00000041426	0.1352	1.0982	0.224769	0.776843	-0.0334	-1.0234	0.802053	0.998938	Hibch
ENSMUSG00000026098	0.1629	1.1196	0.366417	0.852873	0.0212	1.0148	0.922694	0.998938	Pms1
ENSMUSG00000026097	0.1451	1.1058	0.175942	0.742713	-0.1703	-1.1253	0.193549	0.998938	Ormdl1
ENSMUSG00000026096	0.2913	1.2238	0.0299839	0.512134	-0.1615	-1.1185	0.296912	0.998938	Osgepl1
ENSMUSG00000026095	0.0379	1.0267	0.65185	0.936556	-0.1425	-1.1038	0.177846	0.998938	Asnsd1
ENSMUSG00000026094	0.1693	1.1245	0.161589	0.734718	0.0943	1.0675	0.514025	0.998938	Stk17b
ENSMUSG00000042807	-0.3755	-1.2973	0.403567	0.8621	-0.0233	-1.0163	0.965928	0.999064	Hecw2
ENSMUSG00000041303	0.1281	1.0928	0.364071	0.852373	-0.1225	-1.0886	0.47633	0.998938	Gtf3c3
ENSMUSG00000073678	-0.0237	-1.0165	0.798112	0.968921	0.2109	1.1574	0.0766961	0.998938	Pgap1
ENSMUSG00000052331	0.1716	1.1263	0.442564	0.87387	0.3212	1.2493	0.246337	0.998938	Ankrd44
ENSMUSG00000025982	0.0052	1.0036	0.902249	0.987888	-0.0101	-1.007	0.845133	0.998938	Sf3b1
ENSMUSG00000025981	0.002	1.0014	0.991523	0.998439	0.1406	1.1023	0.535963	0.998938	Coq10b
ENSMUSG00000025980	-0.114	-1.0823	0.0570841	0.595292	-0.0943	-1.0676	0.185133	0.998938	Hspd1
ENSMUSG00000073676	0.035	1.0246	0.726605	0.956294	-0.1805	-1.1333	0.153397	0.998938	Hspe1
ENSMUSG00000089670	-0.7918	-1.7312	0.0975383	0.660693	0.3399	1.2657	0.54602	0.998938	Gm16581
ENSMUSG00000025979	-0.0502	-1.0354	0.530445	0.906291	-0.0507	-1.0358	0.604383	0.998938	Mob4
ENSMUSG00000046994	-0.0407	-1.0286	0.788459	0.968921	-0.2484	-1.1879	0.19238	0.998938	2017-03-02
ENSMUSG00000089944	0.3711	1.2934	0.370415	0.853924	0.6749	1.5964	0.190111	0.998938	Gm8292
ENSMUSG00000038349	-0.7729	-1.7087	0.108788	0.683635	-0.3525	-1.2767	0.536051	0.998938	Plcl1
ENSMUSG00000038331	0.2907	1.2233	0.48079	0.889469	0.1324	1.0961	0.791862	0.998938	Satb2
ENSMUSG00000097519	0.3088	1.2387	0.335428	0.838497	0.3925	1.3127	0.317951	0.998938	4930558J18Rik
ENSMUSG00000038323	-0.0674	-1.0478	0.548625	0.911906	-0.1019	-1.0732	0.460132	0.998938	1700066M21Rik
ENSMUSG00000048495	0.0515	1.0363	0.6535	0.937042	0.074	1.0526	0.598942	0.998938	Tyw5
ENSMUSG00000025971	0.1848	1.1366	0.0562601	0.591549	0.0094	1.0065	0.933189	0.998938	9430016H08Rik
ENSMUSG00000038305	-0.2979	-1.2293	0.172583	0.741578	-0.4057	-1.3247	0.131891	0.998938	Spats2l
ENSMUSG00000054770	0.1678	1.1233	0.21128	0.7663	-0.0115	-1.008	0.942973	0.998938	Kctd18
ENSMUSG00000026039	0.0578	1.0409	0.835799	0.977166	-0.0577	-1.0408	0.865747	0.998938	Sgol2
ENSMUSG00000063558	-0.2995	-1.2307	0.105296	0.675768	-0.2082	-1.1553	0.344183	0.998938	Aox1
ENSMUSG00000064294	-0.165	-1.1212	0.471107	0.887261	0.1277	1.0925	0.647316	0.998938	Aox3
ENSMUSG00000051223	-0.0529	-1.0373	0.340319	0.838497	-0.1382	-1.1005	0.0522802	0.998938	Bzw1
ENSMUSG00000026034	0.02	1.0139	0.85719	0.980732	0.1421	1.1035	0.303253	0.998938	Clk1
ENSMUSG00000026035	0.1318	1.0957	0.234781	0.783608	-0.091	-1.0651	0.496531	0.998938	Ppil3
ENSMUSG00000026036	0.0734	1.0522	0.48037	0.889457	-0.1059	-1.0761	0.40731	0.998938	Nif3l1
ENSMUSG00000026037	0.0549	1.0388	0.718663	0.953171	0.1874	1.1387	0.321716	0.998938	Orc2
ENSMUSG00000038174	-0.0143	-1.01	0.920467	0.990103	-0.0455	-1.032	0.795715	0.998938	Fam126b
ENSMUSG00000026032	0.2008	1.1493	0.0821369	0.633055	-0.1111	-1.0801	0.414192	0.998938	Ndufb3
ENSMUSG00000026031	-0.1434	-1.1045	0.125202	0.700925	0.0276	1.0193	0.802445	0.998938	Cflar
ENSMUSG00000026029	-0.0098	-1.0068	0.876874	0.984878	0.0939	1.0673	0.233719	0.998938	Casp8
ENSMUSG00000026028	-0.1666	-1.1224	0.115466	0.690826	0.0106	1.0073	0.932404	0.998938	Trak2
ENSMUSG00000026027	-0.0397	-1.0279	0.667849	0.941598	0.0234	1.0164	0.835889	0.998938	Stradb
ENSMUSG00000038079	0.2427	1.1832	0.195672	0.755148	0.0582	1.0412	0.794917	0.998938	Tmem237
ENSMUSG00000079550	-0.2745	-1.2096	0.409364	0.862737	-1.1359	-2.1976	0.0112929	0.807899	Mpp4
ENSMUSG00000026024	-0.1823	-1.1347	0.0386867	0.530055	-0.091	-1.0651	0.372141	0.998938	Als2
ENSMUSG00000041075	-0.2752	-1.2102	0.101625	0.665909	-0.0269	-1.0189	0.891291	0.998938	Fzd7
ENSMUSG00000026021	-0.0654	-1.0464	0.459417	0.882082	0.0784	1.0558	0.468832	0.998938	Sumo1
ENSMUSG00000026020	-0.0818	-1.0583	0.54361	0.910054	-0.1445	-1.1053	0.38385	0.998938	Nop58
ENSMUSG00000067336	-0.4186	-1.3366	0.100432	0.664142	-0.1057	-1.076	0.723961	0.998938	Bmpr2
ENSMUSG00000041040	0.2868	1.22	0.0569302	0.594538	-0.197	-1.1463	0.266722	0.998938	Fam117b
ENSMUSG00000026019	-0.2017	-1.15	0.0274174	0.509066	-0.043	-1.0303	0.67818	0.998938	Wdr12
ENSMUSG00000026017	0.525	1.4389	0.0361454	0.527817	-0.0316	-1.0222	0.91178	0.998938	Carf
ENSMUSG00000073664	0.0399	1.028	0.672029	0.942192	-0.0337	-1.0236	0.769964	0.998938	Nbeal1
ENSMUSG00000049439	0.3043	1.2348	0.0314584	0.51937	0.1156	1.0834	0.47512	0.998938	Cyp20a1
ENSMUSG00000026782	0.1299	1.0942	0.425824	0.869334	-0.3295	-1.2566	0.110013	0.998938	Abi2
ENSMUSG00000026014	-0.1716	-1.1263	0.167258	0.737882	-0.0534	-1.0377	0.71802	0.998938	Raph1
ENSMUSG00000082209	0.0922	1.066	0.285167	0.816263	-0.0558	-1.0394	0.592767	0.998938	Eif4a-ps4
ENSMUSG00000081382	0.0315	1.022	0.963108	0.99433	-0.7786	-1.7155	0.356557	0.998938	Rpl18-ps1
ENSMUSG00000052062	-0.4218	-1.3396	0.0748652	0.617439	-0.31	-1.2397	0.269698	0.998938	Pard3b
ENSMUSG00000085400	-0.7819	-1.7194	0.143041	0.719016	-0.7406	-1.6709	0.25098	0.998938	Gm11610
ENSMUSG00000025969	0.1511	1.1104	0.694324	0.946787	0.5081	1.4222	0.288263	0.998938	Nrp2
ENSMUSG00000040865	-0.0914	-1.0654	0.508566	0.900584	0.1815	1.1341	0.288991	0.998938	Ino80d
ENSMUSG00000025968	0.0372	1.0261	0.644232	0.934658	-0.0633	-1.0448	0.523024	0.998938	Ndufs1
ENSMUSG00000025967	-0.1402	-1.102	0.0814605	0.632384	-0.1712	-1.126	0.0822904	0.998938	Eef1b2
ENSMUSG00000025964	0.007	1.0048	0.98255	0.996468	0.1596	1.1169	0.682622	0.998938	Adam23
ENSMUSG00000025962	0.143	1.1042	0.156663	0.732626	-0.1734	-1.1277	0.160499	0.998938	Fastkd2
ENSMUSG00000025959	0.0255	1.0178	0.899627	0.987888	0.0166	1.0116	0.94661	0.998938	Klf7
ENSMUSG00000025958	-0.1471	-1.1073	0.178406	0.745245	-0.0401	-1.0282	0.758026	0.998938	Creb1
ENSMUSG00000025956	0.1098	1.079	0.312126	0.829661	-0.0395	-1.0278	0.76275	0.998938	Mettl21a
ENSMUSG00000087213	-0.0056	-1.0039	0.978116	0.994957	-0.2081	-1.1551	0.411942	0.998938	2810408I11Rik
ENSMUSG00000070871	0.0469	1.033	0.764574	0.965841	-0.0755	-1.0537	0.693938	0.998938	Ccnyl1
ENSMUSG00000045005	-0.2084	-1.1554	0.139644	0.71448	0.2087	1.1557	0.221836	0.998938	Fzd5
ENSMUSG00000051344	0.236	1.1777	0.427685	0.870147	-0.2136	-1.1596	0.55595	0.998938	Plekhm3
ENSMUSG00000084416	-0.1559	-1.1141	0.278219	0.810587	0.1006	1.0722	0.562463	0.998938	Rpl10a-ps1
ENSMUSG00000025950	0.0289	1.0203	0.798045	0.968921	-0.0746	-1.0531	0.591428	0.998938	Idh1
ENSMUSG00000025949	-0.1627	-1.1194	0.374604	0.854758	0.0166	1.0116	0.94021	0.998938	Pikfyve
ENSMUSG00000015222	-0.6408	-1.5592	0.0725945	0.611839	-0.4	-1.3195	0.341955	0.998938	Map2
ENSMUSG00000026005	0.0498	1.0351	0.312484	0.829661	-0.2606	-1.198	0.000396767	0.420577	Rpe
ENSMUSG00000026004	-0.2349	-1.1769	0.0501862	0.567352	0.0139	1.0097	0.919937	0.998938	Kansl1l
ENSMUSG00000026003	0.0899	1.0643	0.210907	0.766231	0.0291	1.0204	0.73483	0.998938	Acadl
ENSMUSG00000026000	-0.153	-1.1119	0.128466	0.701579	0.0133	1.0093	0.910485	0.998938	Lancl1
ENSMUSG00000025991	-0.1306	-1.0947	0.384919	0.856201	-0.0386	-1.0271	0.832037	0.998938	Cps1
ENSMUSG00000062209	0.0803	1.0572	0.856281	0.980732	-0.1063	-1.0764	0.844895	0.998938	Erbb4
ENSMUSG00000026196	0.2358	1.1775	0.506899	0.899869	-0.2481	-1.1876	0.56782	0.998938	Bard1
ENSMUSG00000026192	0.0377	1.0265	0.729763	0.957341	-0.0346	-1.0242	0.795899	0.998938	Atic
ENSMUSG00000026193	0.2086	1.1556	0.189332	0.750341	0.2487	1.1881	0.200726	0.998938	Fn1
ENSMUSG00000039395	0.0442	1.0311	0.679181	0.943587	-0.0914	-1.0654	0.486788	0.998938	Mreg
ENSMUSG00000026189	0.142	1.1034	0.340938	0.838497	-0.0419	-1.0294	0.81624	0.998938	Pecr
ENSMUSG00000026188	-0.432	-1.3491	0.341121	0.838497	-1.0978	-2.1403	0.0586894	0.998938	Tmem169
ENSMUSG00000026187	0.203	1.1511	0.0421732	0.534259	-0.1239	-1.0897	0.287226	0.998938	Xrcc5
ENSMUSG00000039354	-0.048	-1.0338	0.635614	0.932216	-0.0502	-1.0354	0.68508	0.998938	Smarcal1
ENSMUSG00000046330	0.016	1.0112	0.855527	0.980732	0.152	1.1111	0.171115	0.998938	Rpl37a
ENSMUSG00000039323	0.0702	1.0498	0.775268	0.96716	0.1224	1.0886	0.684592	0.998938	Igfbp2
ENSMUSG00000026185	0.3013	1.2322	0.47696	0.888914	-0.0645	-1.0457	0.900321	0.998938	Igfbp5
ENSMUSG00000055322	-0.2137	-1.1597	0.0618711	0.60948	-0.0721	-1.0512	0.587836	0.998938	Tns1
ENSMUSG00000006304	0.0786	1.056	0.302661	0.82653	0.02	1.0139	0.827991	0.998938	Arpc2
ENSMUSG00000006299	0.0219	1.0153	0.83063	0.976425	0.1345	1.0977	0.29289	0.998938	Aamp
ENSMUSG00000026179	-0.0278	-1.0194	0.757773	0.964953	-0.0299	-1.0209	0.786198	0.998938	Pnkd
ENSMUSG00000006301	0.0032	1.0022	0.962328	0.994297	0.0574	1.0406	0.487925	0.998938	Tmbim1
ENSMUSG00000026177	0.3408	1.2664	0.248971	0.796007	0.0287	1.0201	0.935505	0.998938	Slc11a1
ENSMUSG00000026176	-0.0154	-1.0108	0.808428	0.972619	0.1063	1.0765	0.184598	0.998938	Ctdsp1
ENSMUSG00000033364	-0.1027	-1.0738	0.356887	0.848689	-0.1509	-1.1102	0.271733	0.998938	Usp37
ENSMUSG00000026174	-0.0265	-1.0185	0.703471	0.949795	0.0018	1.0012	0.983572	0.999115	Rqcd1
ENSMUSG00000026135	-0.2138	-1.1598	0.122086	0.69752	-0.2829	-1.2166	0.0969365	0.998938	Zfp142
ENSMUSG00000026172	-0.051	-1.036	0.538187	0.907883	-0.0329	-1.0231	0.744352	0.998938	Bcs1l
ENSMUSG00000026171	-0.1566	-1.1147	0.072593	0.611839	0.1586	1.1162	0.131528	0.998938	Rnf25
ENSMUSG00000033257	-0.1192	-1.0861	0.104973	0.67554	-0.0074	-1.0051	0.93204	0.998938	Ttll4
ENSMUSG00000026170	-0.1972	-1.1464	0.218818	0.772491	0.0482	1.034	0.801575	0.998938	Cyp27a1
ENSMUSG00000006538	-0.1804	-1.1332	0.604977	0.927225	-0.0925	-1.0662	0.828026	0.998938	Ihh
ENSMUSG00000026162	0.3098	1.2396	0.28667	0.817003	-0.6821	-1.6045	0.0650244	0.998938	Nhej1
ENSMUSG00000033159	-0.104	-1.0747	0.314741	0.829991	0.2264	1.1699	0.0835215	0.998938	Cnppd1
ENSMUSG00000049339	0.0186	1.013	0.801529	0.969823	0.1995	1.1483	0.0400132	0.998938	Fam134a
ENSMUSG00000026197	0.066	1.0468	0.384123	0.856082	0.0363	1.0255	0.692792	0.998938	Zfand2b
ENSMUSG00000026198	-0.1485	-1.1084	0.245342	0.793696	-0.0164	-1.0114	0.914669	0.998938	Abcb6
ENSMUSG00000033124	-0.0426	-1.0299	0.498369	0.896059	-0.017	-1.0119	0.823615	0.998938	Atg9a
ENSMUSG00000026199	0.0808	1.0576	0.478695	0.889187	-0.0881	-1.0629	0.5276	0.998938	Ankzf1
ENSMUSG00000026200	-0.2831	-1.2168	0.343098	0.839985	-0.2948	-1.2267	0.418431	0.998938	Glb1l
ENSMUSG00000026201	0.0407	1.0286	0.498501	0.896059	0.1581	1.1158	0.0433077	0.998938	Stk16
ENSMUSG00000026202	0.008	1.0055	0.9376	0.992328	0.0053	1.0037	0.965939	0.999064	Tuba4a
ENSMUSG00000026203	-0.0823	-1.0587	0.469637	0.886255	-0.0217	-1.0152	0.875217	0.998938	Dnajb2
ENSMUSG00000026209	0.0878	1.0628	0.30371	0.82653	-0.011	-1.0076	0.915109	0.998938	Dnpep
ENSMUSG00000026208	0.6096	1.5259	0.0931375	0.651963	0.1091	1.0786	0.797459	0.998938	Des
ENSMUSG00000026207	-0.1086	-1.0782	0.828493	0.976279	0.3444	1.2696	0.576359	0.998938	Speg
ENSMUSG00000033021	-0.023	-1.0161	0.88085	0.985421	-0.2639	-1.2007	0.173628	0.998938	Gmppa
ENSMUSG00000032997	-0.0271	-1.0189	0.911196	0.988842	-0.2862	-1.2194	0.342711	0.998938	Chpf
ENSMUSG00000026211	0.2635	1.2004	0.582203	0.919829	1.2826	2.4328	0.0402887	0.998938	Obsl1
ENSMUSG00000026213	0.3804	1.3017	0.000145818	0.0509287	0.3944	1.3144	0.000695246	0.456753	Stk11ip
ENSMUSG00000026245	0.0064	1.0044	0.933989	0.992328	-0.2533	-1.1919	0.0150452	0.856997	Farsb
ENSMUSG00000032883	0.1046	1.0752	0.508036	0.900475	0.0137	1.0095	0.943343	0.998938	Acsl3
ENSMUSG00000079470	0.1933	1.1434	0.433081	0.870147	-0.3464	-1.2714	0.256638	0.998938	Utp14b
ENSMUSG00000054702	-0.3478	-1.2726	0.344384	0.840752	-0.0815	-1.0581	0.85449	0.998938	Ap1s3
ENSMUSG00000073643	-0.0647	-1.0459	0.392	0.857769	-0.0057	-1.004	0.950378	0.998938	Wdfy1
ENSMUSG00000026248	0.1083	1.0779	0.171219	0.740468	-0.064	-1.0454	0.499071	0.998938	Mrpl44
ENSMUSG00000026249	-0.4337	-1.3506	0.348096	0.841979	-0.1338	-1.0972	0.810718	0.998938	Serpine2
ENSMUSG00000067106	0.1521	1.1112	0.475099	0.888914	0.0928	1.0664	0.720409	0.998938	Gm5529
ENSMUSG00000004364	0.0082	1.0057	0.914589	0.989298	0.111	1.08	0.243696	0.998938	Cul3
ENSMUSG00000038608	-0.0872	-1.0623	0.747626	0.963348	0.4406	1.3572	0.19579	0.998938	Dock10
ENSMUSG00000055980	-0.4052	-1.3243	0.0351248	0.524436	0.1222	1.0884	0.578742	0.998938	Irs1
ENSMUSG00000026142	0.0128	1.0089	0.811226	0.972901	0.199	1.1479	0.00715593	0.752328	Rhbdd1
ENSMUSG00000097564	-0.0998	-1.0716	0.779551	0.967567	0.0768	1.0547	0.860281	0.998938	C430014B12Rik
ENSMUSG00000026150	0.0455	1.032	0.406575	0.862426	0.0725	1.0515	0.284077	0.998938	Mff
ENSMUSG00000026159	0.1899	1.1407	0.0953248	0.65682	-0.0964	-1.0691	0.473156	0.998938	Agfg1
ENSMUSG00000045658	0.1959	1.1455	0.0393533	0.530055	-0.1228	-1.0889	0.267667	0.998938	Pid1
ENSMUSG00000026219	-0.1111	-1.0801	0.112435	0.690195	-0.0272	-1.019	0.741378	0.998938	Trip12
ENSMUSG00000073633	0.1654	1.1215	0.446904	0.876843	0.1623	1.1191	0.540955	0.998938	Fbxo36
ENSMUSG00000064281	-0.3029	-1.2337	0.579817	0.919272	-1.0082	-2.0114	0.144161	0.998938	Rpl19-ps1
ENSMUSG00000070034	-0.15	-1.1096	0.613156	0.928761	-0.1658	-1.1218	0.647998	0.998938	Sp110
ENSMUSG00000070031	0.0108	1.0075	0.954461	0.994297	0.1295	1.0939	0.577714	0.998938	Sp140
ENSMUSG00000090246	-0.566	-1.4804	0.248764	0.796007	-0.0944	-1.0676	0.872631	0.998938	Gm17017
ENSMUSG00000026222	-0.6238	-1.5409	0.00313075	0.24442	-0.1822	-1.1346	0.419489	0.998938	Sp100
ENSMUSG00000052760	0.1709	1.1258	0.722293	0.954093	-0.2888	-1.2216	0.62459	0.998938	A630001G21Rik
ENSMUSG00000036707	-0.0575	-1.0406	0.260031	0.79943	-0.0682	-1.0484	0.274633	0.998938	Cab39
ENSMUSG00000026223	0.0898	1.0642	0.413831	0.86432	-0.003	-1.0021	0.982152	0.999115	Itm2c
ENSMUSG00000026227	0.1091	1.0785	0.051702	0.573525	-0.02	-1.014	0.756763	0.998938	2810459M11Rik
ENSMUSG00000026229	-0.0241	-1.0169	0.70277	0.949682	-0.0281	-1.0197	0.716551	0.998938	Psmd1
ENSMUSG00000062590	0.2089	1.1558	0.199934	0.756932	0.1198	1.0866	0.540119	0.998938	Armc9
ENSMUSG00000026234	-0.0928	-1.0664	0.166339	0.736452	-0.0194	-1.0135	0.807625	0.998938	Ncl
ENSMUSG00000026238	-0.0733	-1.0521	0.435489	0.870413	0.121	1.0875	0.297209	0.998938	Ptma
ENSMUSG00000026239	0.1189	1.0859	0.312358	0.829661	0.0567	1.0401	0.689614	0.998938	Pde6d
ENSMUSG00000026240	0.0308	1.0216	0.835107	0.977125	0.0592	1.0419	0.744288	0.998938	Cops7b
ENSMUSG00000053333	0.0587	1.0415	0.502294	0.898321	-0.0286	-1.02	0.788118	0.998938	Dis3l2
ENSMUSG00000084106	-0.1064	-1.0765	0.477317	0.888914	-0.1021	-1.0733	0.576559	0.998938	Gm6136
ENSMUSG00000026254	-0.035	-1.0246	0.480564	0.889469	0.0023	1.0016	0.96917	0.999064	Eif4e2
ENSMUSG00000048000	-0.2041	-1.152	0.00161396	0.18153	-0.0694	-1.0493	0.308556	0.998938	Gigyf2
ENSMUSG00000026259	0.1802	1.1331	0.245863	0.793696	0.1269	1.0919	0.498603	0.998938	Ngef
ENSMUSG00000079434	-0.1991	-1.148	0.581105	0.919272	-0.2704	-1.2062	0.541064	0.998938	Neu2
ENSMUSG00000026288	0.1268	1.0918	0.74558	0.9622	0.3976	1.3173	0.410368	0.998938	Inpp5d
ENSMUSG00000026289	-0.083	-1.0592	0.249219	0.796007	0.0225	1.0157	0.794978	0.998938	Atg16l1
ENSMUSG00000070738	0.0816	1.0582	0.329472	0.836091	0.0987	1.0708	0.335521	0.998938	Dgkd
ENSMUSG00000005501	-0.0332	-1.0232	0.715156	0.952776	0.095	1.0681	0.397446	0.998938	Usp40
ENSMUSG00000090165	-0.5832	-1.4981	0.221402	0.774881	0.0702	1.0498	0.902095	0.998938	Ugt1a10
ENSMUSG00000092220	-0.2143	-1.1602	0.45235	0.878885	-0.3571	-1.2808	0.310284	0.998938	Gm20528
ENSMUSG00000090175	-0.4087	-1.3275	0.179749	0.745413	-0.0423	-1.0298	0.907111	0.998938	Ugt1a9
ENSMUSG00000054545	-0.2632	-1.2002	0.0337189	0.524436	-0.0047	-1.0033	0.973324	0.999064	Ugt1a6a
ENSMUSG00000090145	-0.111	-1.08	0.343325	0.839985	0.0277	1.0194	0.844568	0.998938	Ugt1a6b
ENSMUSG00000089943	0.2459	1.1858	0.47408	0.8888	0.0164	1.0114	0.96869	0.999064	Ugt1a5
ENSMUSG00000089960	-0.2779	-1.2125	0.269152	0.805635	-0.0696	-1.0494	0.81789	0.998938	Ugt1a1
ENSMUSG00000079429	0.0673	1.0478	0.809763	0.972901	0.0414	1.0291	0.903626	0.998938	Mroh2a
ENSMUSG00000044783	-0.0785	-1.0559	0.585588	0.920617	0.0551	1.0389	0.753845	0.998938	Hjurp
ENSMUSG00000026295	0.158	1.1157	0.236734	0.784979	0.003	1.0021	0.985047	0.999115	Spp2
ENSMUSG00000049866	-0.1567	-1.1147	0.599795	0.926487	0.1451	1.1058	0.691102	0.998938	Arl4c
ENSMUSG00000036206	0.0675	1.0479	0.753675	0.963952	-0.0532	-1.0376	0.839831	0.998938	Sh3bp4
ENSMUSG00000055013	-0.111	-1.08	0.382846	0.855779	-0.1154	-1.0833	0.457518	0.998938	Agap1
ENSMUSG00000044337	-0.0202	-1.0141	0.960377	0.994297	-0.2361	-1.1778	0.63697	0.998938	Ackr3
ENSMUSG00000034432	0.0261	1.0183	0.646217	0.934783	-0.0337	-1.0236	0.628991	0.998938	Cops8
ENSMUSG00000048126	0.4722	1.3872	0.143237	0.719016	0.3924	1.3126	0.311716	0.998938	Col6a3
ENSMUSG00000026303	0.3021	1.233	0.40654	0.862426	-0.0695	-1.0493	0.87486	0.998938	Mlph
ENSMUSG00000026304	0.1042	1.0749	0.480986	0.889708	0.0827	1.059	0.646535	0.998938	Rab17
ENSMUSG00000026305	-0.0149	-1.0104	0.833428	0.976676	0.1795	1.1325	0.0520428	0.998938	Lrrfip1
ENSMUSG00000034353	-0.1259	-1.0912	0.528706	0.905849	0.274	1.2091	0.269358	0.998938	Ramp1
ENSMUSG00000034343	0.0024	1.0017	0.964513	0.99433	-0.24	-1.181	0.00194478	0.567805	Ube2f
ENSMUSG00000026307	0.1051	1.0756	0.132258	0.704952	0.0033	1.0023	0.967654	0.999064	Scly
ENSMUSG00000026309	0.0324	1.0227	0.627779	0.931553	-0.0248	-1.0174	0.760887	0.998938	Ilkap
ENSMUSG00000067071	-0.0971	-1.0696	0.359765	0.850231	-0.2342	-1.1763	0.0818514	0.998938	Hes6
ENSMUSG00000055866	-0.3236	-1.2514	0.233065	0.78337	-0.2487	-1.1881	0.448064	0.998938	Per2
ENSMUSG00000034292	0.1531	1.112	0.0959714	0.65894	-0.2516	-1.1905	0.0304816	0.98431	Traf3ip1
ENSMUSG00000026311	-0.1473	-1.1075	0.364717	0.852656	-0.1254	-1.0908	0.525868	0.998938	Asb1
ENSMUSG00000073617	0.1001	1.0718	0.70815	0.951272	-0.0536	-1.0378	0.869765	0.998938	Hdac4
ENSMUSG00000026313	0.2196	1.1644	0.294756	0.822523	-0.0915	-1.0655	0.717231	0.998938	Hdac4
ENSMUSG00000026260	0.0002	1.0001	0.998465	0.999534	-0.0223	-1.0156	0.830755	0.998938	Ndufa10
ENSMUSG00000073616	0.1948	1.1445	0.147971	0.722809	-0.1266	-1.0917	0.431782	0.998938	Myeov2
ENSMUSG00000034220	-0.0468	-1.033	0.823388	0.975163	-0.2032	-1.1512	0.43307	0.998938	Gpc1
ENSMUSG00000047067	-0.0833	-1.0595	0.641275	0.932943	-0.2399	-1.1809	0.280828	0.998938	Dusp28
ENSMUSG00000097251	-0.4887	-1.4031	0.230674	0.781291	0.3342	1.2607	0.496514	0.998938	5033417F24Rik
ENSMUSG00000026269	0.0923	1.0661	0.123419	0.69864	-0.01	-1.0069	0.887852	0.998938	Rnpepl1
ENSMUSG00000026270	-0.5418	-1.4558	0.000134408	0.0482124	-0.4225	-1.3402	0.00587598	0.731055	Capn10
ENSMUSG00000026271	-0.2712	-1.2068	0.572324	0.917508	1.0012	2.0017	0.101473	0.998938	Gpr35
ENSMUSG00000026272	0.4024	1.3217	0.0505366	0.56935	0.1529	1.1118	0.521216	0.998938	Agxt
ENSMUSG00000047793	-0.2067	-1.154	0.22415	0.776843	0.0036	1.0025	0.985741	0.999115	Sned1
ENSMUSG00000026273	0.2246	1.1684	0.0126151	0.419618	-0.0477	-1.0336	0.632829	0.998938	Mterfd2
ENSMUSG00000026274	0.1798	1.1328	0.369961	0.853924	0.0481	1.0339	0.84285	0.998938	Pask
ENSMUSG00000026275	0.0702	1.0499	0.382882	0.855779	-0.0258	-1.018	0.791134	0.998938	Ppp1r7
ENSMUSG00000034088	-0.0514	-1.0363	0.240486	0.789447	-0.0016	-1.0011	0.976364	0.999064	Hdlbp
ENSMUSG00000026276	0.0693	1.0492	0.215686	0.7708	-0.1105	-1.0796	0.113013	0.998938	42980
ENSMUSG00000034066	-0.3395	-1.2653	0.00780459	0.359662	-0.0159	-1.0111	0.909133	0.998938	Farp2
ENSMUSG00000026277	0.0593	1.0419	0.363219	0.852223	-0.0086	-1.006	0.913478	0.998938	Stk25
ENSMUSG00000026278	0.3495	1.2741	0.06261	0.610289	-0.1583	-1.116	0.469851	0.998938	Bok
ENSMUSG00000026279	-0.0369	-1.0259	0.764066	0.965806	-0.0133	-1.0092	0.929825	0.998938	Thap4
ENSMUSG00000026280	-0.0706	-1.0502	0.358617	0.849661	-0.0679	-1.0482	0.468915	0.998938	Atg4b
ENSMUSG00000026281	-0.0792	-1.0565	0.451015	0.878377	-0.0116	-1.0081	0.927703	0.998938	Dtymk
ENSMUSG00000026283	0.0301	1.0211	0.716717	0.953171	0.3082	1.2382	0.00701113	0.752328	Ing5
ENSMUSG00000073609	-0.0456	-1.0321	0.56244	0.914479	-0.0698	-1.0495	0.47053	0.998938	D2hgdh
ENSMUSG00000051185	0.1052	1.0757	0.323865	0.833543	-0.032	-1.0224	0.803948	0.998938	Fam174a
ENSMUSG00000081051	0.0194	1.0135	0.897668	0.987888	-0.0493	-1.0347	0.789957	0.998938	Gm15427
ENSMUSG00000040710	-0.1109	-1.0799	0.753505	0.963952	0.523	1.4369	0.236304	0.998938	St8sia4
ENSMUSG00000044757	0.7592	1.6925	0.269608	0.806205	-0.3444	-1.2696	0.677543	0.998938	Gm6430
ENSMUSG00000044768	0.0023	1.0016	0.982168	0.996291	-0.1516	-1.1108	0.243235	0.998938	D1Ertd622e
ENSMUSG00000040648	-0.2376	-1.179	0.00464259	0.302042	-0.0463	-1.0326	0.607956	0.998938	Ppip5k2
ENSMUSG00000026333	0.0003	1.0002	0.997943	0.999534	0.0333	1.0233	0.814168	0.998938	Gin1
ENSMUSG00000026335	0.2169	1.1623	0.275476	0.810355	0.124	1.0897	0.6055	0.998938	Pam
ENSMUSG00000089782	-0.005	-1.0035	0.988728	0.997803	-0.5991	-1.5147	0.17844	0.998938	Gm3531
ENSMUSG00000047496	0.0352	1.0247	0.891626	0.986385	0.0718	1.0511	0.820444	0.998938	Rnf152
ENSMUSG00000097482	0.7241	1.6519	0.0378781	0.530055	-0.3271	-1.2545	0.416101	0.998938	Gm17634
ENSMUSG00000067017	-0.2152	-1.1609	0.405132	0.8621	-0.3407	-1.2664	0.285338	0.998938	Gm3608
ENSMUSG00000056536	0.1939	1.1439	0.0382025	0.530055	-0.0363	-1.0255	0.734617	0.998938	Pign
ENSMUSG00000026319	0.0353	1.0248	0.69061	0.946057	-0.073	-1.0519	0.50308	0.998938	2310035C23Rik
ENSMUSG00000026321	0.3027	1.2335	0.589757	0.923283	0.5706	1.4851	0.40958	0.998938	Tnfrsf11a
ENSMUSG00000038866	-0.2322	-1.1746	0.0381961	0.530055	0.0564	1.0399	0.660057	0.998938	Zcchc2
ENSMUSG00000044340	-0.0823	-1.0587	0.510432	0.901593	0.185	1.1368	0.234287	0.998938	Phlpp1
ENSMUSG00000057329	0.439	1.3557	0.231405	0.782673	-0.379	-1.3004	0.393565	0.998938	Bcl2
ENSMUSG00000009905	-0.0391	-1.0274	0.778146	0.967557	0.3197	1.2481	0.0734896	0.998938	Kdsr
ENSMUSG00000009907	0.0655	1.0465	0.415209	0.86432	-0.0415	-1.0292	0.67092	0.998938	Vps4b
ENSMUSG00000026315	0.2022	1.1505	0.451565	0.878377	0.0016	1.0011	0.996192	0.999672	Serpinb8
ENSMUSG00000038702	-0.225	-1.1688	0.656562	0.937986	-0.5427	-1.4567	0.3855	0.998938	Dsel
ENSMUSG00000026374	0.19	1.1407	0.00519605	0.311708	-0.0073	-1.0051	0.92078	0.998938	Tsn
ENSMUSG00000026377	0.0229	1.016	0.803584	0.970741	-0.026	-1.0182	0.817414	0.998938	Mki67ip
ENSMUSG00000064302	-0.089	-1.0636	0.439904	0.872706	-0.0527	-1.0372	0.706875	0.998938	Clasp1
ENSMUSG00000026380	-0.1513	-1.1105	0.219556	0.773752	-0.2175	-1.1627	0.153066	0.998938	Tfcp2l1
ENSMUSG00000037035	-0.2236	-1.1676	0.654883	0.937042	1.4082	2.654	0.0324114	0.986847	Inhbb
ENSMUSG00000004451	0.0065	1.0045	0.958489	0.994297	-0.0113	-1.0079	0.941099	0.998938	Ralb
ENSMUSG00000098923	-0.2312	-1.1738	0.510081	0.901558	0.5019	1.4161	0.249718	0.998938	TMEM185B
ENSMUSG00000026383	-0.0153	-1.0107	0.871946	0.982716	0.0121	1.0084	0.917338	0.998938	Epb4.1l5
ENSMUSG00000026384	0.0176	1.0123	0.927596	0.991468	0.0091	1.0063	0.969416	0.999064	Ptpn4
ENSMUSG00000036975	0.3299	1.2569	0.00571417	0.319994	-0.0147	-1.0102	0.909185	0.998938	Tmem177
ENSMUSG00000050777	0.0928	1.0665	0.249199	0.796007	-0.065	-1.0461	0.503897	0.998938	Tmem37
ENSMUSG00000026385	0.2628	1.1998	0.0590868	0.603231	-0.0536	-1.0379	0.739343	0.998938	Dbi
ENSMUSG00000026389	0.0321	1.0225	0.749651	0.96394	0.1551	1.1135	0.218688	0.998938	Steap3
ENSMUSG00000026390	0.9159	1.8868	0.103887	0.671874	0.6241	1.5413	0.351591	0.998938	Marco
ENSMUSG00000003721	0.1974	1.1466	0.321662	0.832774	-0.1227	-1.0887	0.610967	0.998938	Insig2
ENSMUSG00000026339	0.0285	1.02	0.80779	0.972448	-0.1199	-1.0866	0.408309	0.998938	Ccdc93
ENSMUSG00000001674	-0.0414	-1.0291	0.661362	0.939643	-0.1993	-1.1482	0.0984309	0.998938	Ddx18
ENSMUSG00000026341	0.0001	1.0001	0.998784	0.999534	-0.0453	-1.0319	0.664461	0.998938	Actr3
ENSMUSG00000026342	-0.0181	-1.0126	0.754691	0.963974	0.0206	1.0144	0.77116	0.998938	Slc35f5
ENSMUSG00000026343	0.044	1.031	0.721056	0.953653	-0.1266	-1.0917	0.406483	0.998938	Gpr39
ENSMUSG00000036155	0.0971	1.0696	0.733926	0.958654	0.0893	1.0639	0.798271	0.998938	Mgat5
ENSMUSG00000026348	0.0527	1.0372	0.78066	0.967567	-0.1974	-1.1466	0.399181	0.998938	Acmsd
ENSMUSG00000026349	-0.0761	-1.0542	0.468066	0.885743	0.0742	1.0527	0.562638	0.998938	Ccnt2
ENSMUSG00000036104	-0.1186	-1.0857	0.0532689	0.58081	0.0007	1.0005	0.992102	0.999672	Rab3gap1
ENSMUSG00000036086	-0.1408	-1.1025	0.477431	0.888914	-0.0846	-1.0604	0.725718	0.998938	Zranb3
ENSMUSG00000058603	-0.4409	-1.3575	0.258458	0.796991	0.2214	1.1659	0.637429	0.998938	Rpl28-ps1
ENSMUSG00000056211	-0.1396	-1.1016	0.0668436	0.610289	-0.1007	-1.0723	0.263931	0.998938	R3hdm1
ENSMUSG00000026353	-0.1177	-1.085	0.0623548	0.610289	-0.2934	-1.2255	0.00087878	0.460113	Ubxn4
ENSMUSG00000026355	0.0268	1.0188	0.839152	0.977835	0.0594	1.0421	0.713718	0.998938	Mcm6
ENSMUSG00000026356	0.0194	1.0135	0.730175	0.957545	-0.0721	-1.0513	0.302436	0.998938	Dars
ENSMUSG00000045382	-0.3982	-1.3179	0.528363	0.905849	1.1631	2.2394	0.143805	0.998938	Cxcr4
ENSMUSG00000089648	-0.4009	-1.3203	0.0619821	0.60948	0.2603	1.1978	0.303053	0.998938	Gm15790
ENSMUSG00000086825	-0.3826	-1.3037	0.343061	0.839985	0.1395	1.1015	0.774866	0.998938	Gm15675
ENSMUSG00000026399	0.0539	1.0381	0.838999	0.977835	-0.2026	-1.1508	0.535093	0.998938	Cd55
ENSMUSG00000026405	0.1154	1.0832	0.390927	0.857769	-0.0229	-1.016	0.888146	0.998938	C4bp
ENSMUSG00000026409	-0.5766	-1.4914	0.00105478	0.148926	-0.0867	-1.062	0.630859	0.998938	Pfkfb2
ENSMUSG00000046404	-0.4381	-1.3548	0.0440886	0.538503	-0.1065	-1.0766	0.670329	0.998938	Yod1
ENSMUSG00000042510	-0.533	-1.4469	0.265842	0.802605	-0.0417	-1.0293	0.942179	0.998938	AA986860
ENSMUSG00000026417	0.0109	1.0076	0.936302	0.992328	0.1555	1.1138	0.36013	0.998938	Pigr
ENSMUSG00000016528	0.1095	1.0789	0.0299623	0.512134	0.1025	1.0737	0.0872839	0.998938	Mapkapk2
ENSMUSG00000016526	0.0104	1.0073	0.964246	0.99433	0.3376	1.2637	0.246834	0.998938	Dyrk3
ENSMUSG00000026427	0.0085	1.0059	0.905517	0.988344	0.0831	1.0593	0.349545	0.998938	Eif2d
ENSMUSG00000026430	-0.0042	-1.0029	0.976208	0.994929	0.3287	1.2559	0.0708959	0.998938	Rassf5
ENSMUSG00000042349	0.1852	1.1369	0.442907	0.87387	-0.0623	-1.0442	0.831527	0.998938	Ikbke
ENSMUSG00000026425	-0.1481	-1.1081	0.167151	0.737882	-0.0481	-1.0339	0.706039	0.998938	Srgap2
ENSMUSG00000055184	-0.2013	-1.1498	0.379766	0.854864	0.5327	1.4467	0.0687335	0.998938	Fam72a
ENSMUSG00000052688	-0.0187	-1.013	0.954761	0.994297	0.1988	1.1477	0.623778	0.998938	5430435G22Rik
ENSMUSG00000042251	0.0518	1.0365	0.626864	0.931553	-0.0573	-1.0405	0.66027	0.998938	Pm20d1
ENSMUSG00000013275	-0.1698	-1.1249	0.235319	0.783726	0.044	1.031	0.797339	0.998938	Slc41a1
ENSMUSG00000026433	-0.0655	-1.0465	0.618366	0.929071	-0.1373	-1.0998	0.397846	0.998938	Rab7l1
ENSMUSG00000026434	0.0308	1.0216	0.666399	0.941349	0.0044	1.0031	0.959664	0.998938	Nucks1
ENSMUSG00000026435	-0.1654	-1.1214	0.292867	0.820202	0.3838	1.3048	0.0559238	0.998938	Slc45a3
ENSMUSG00000026436	-0.0056	-1.0039	0.947285	0.993984	0.1183	1.0855	0.2618	0.998938	Elk4
ENSMUSG00000026437	-0.0663	-1.047	0.43522	0.870413	0.0807	1.0575	0.437912	0.998938	Cdk18
ENSMUSG00000042115	0.1655	1.1216	0.514635	0.902241	-0.1834	-1.1356	0.554952	0.998938	Klhdc8a
ENSMUSG00000009772	-0.1551	-1.1135	0.226113	0.776857	0.016	1.0112	0.916652	0.998938	Nuak2
ENSMUSG00000042066	-0.2761	-1.2109	0.438667	0.872324	-0.0373	-1.0262	0.931283	0.998938	Tmcc2
ENSMUSG00000042046	-0.0695	-1.0493	0.52866	0.905849	-0.124	-1.0897	0.362052	0.998938	Dstyk
ENSMUSG00000026439	0.0246	1.0172	0.744494	0.962082	0.0258	1.018	0.779748	0.998938	Rbbp5
ENSMUSG00000048174	0.0384	1.027	0.883337	0.985843	-0.0037	-1.0026	0.990768	0.999672	Tmem81
ENSMUSG00000054387	-0.3512	-1.2756	0.0415524	0.534259	-0.242	-1.1826	0.230418	0.998938	Mdm4
ENSMUSG00000026447	-0.1492	-1.109	0.495182	0.894896	-0.1305	-1.0947	0.625042	0.998938	Pik3c2b
ENSMUSG00000046062	-0.0675	-1.0479	0.34464	0.840752	-0.012	-1.0084	0.88907	0.998938	Ppp1r15b
ENSMUSG00000041757	-0.1477	-1.1078	0.265475	0.802605	0.0308	1.0215	0.846974	0.998938	Plekha6
ENSMUSG00000041717	0.3495	1.2742	0.326744	0.834608	-0.2965	-1.2282	0.493549	0.998938	Golt1a
ENSMUSG00000070644	-0.1251	-1.0906	0.531485	0.906478	0.0016	1.0011	0.994762	0.999672	Etnk2
ENSMUSG00000070643	0.025	1.0175	0.819759	0.974737	-0.2737	-1.2089	0.0550029	0.998938	Sox13
ENSMUSG00000090553	0.114	1.0822	0.174816	0.742214	0.0209	1.0146	0.834158	0.998938	Snrpe
ENSMUSG00000094410	-0.1226	-1.0887	0.49127	0.894343	-0.0096	-1.0066	0.964824	0.999064	Zbed6
ENSMUSG00000026463	-0.3174	-1.246	0.317395	0.832359	0.2312	1.1738	0.54784	0.998938	Atp2b4
ENSMUSG00000041577	-0.0329	-1.023	0.868358	0.981811	0.4054	1.3245	0.109216	0.998938	Prelp
ENSMUSG00000041559	-0.0097	-1.0067	0.978555	0.994957	0.2506	1.1897	0.572657	0.998938	Fmod
ENSMUSG00000020423	-0.0634	-1.0449	0.699429	0.948434	0.2243	1.1682	0.273173	0.998938	Btg2
ENSMUSG00000042429	-0.1967	-1.146	0.268883	0.805635	-0.0509	-1.0359	0.811775	0.998938	Adora1
ENSMUSG00000026458	-0.2194	-1.1642	0.460294	0.882082	1.1642	2.2411	0.00472748	0.694889	Ppfia4
ENSMUSG00000042305	-0.0687	-1.0488	0.515448	0.902868	0.104	1.0747	0.423512	0.998938	Tmem183a
ENSMUSG00000026456	0.1052	1.0756	0.375315	0.854758	0.1221	1.0883	0.400146	0.998938	Cyb5r1
ENSMUSG00000026457	-0.0027	-1.0018	0.948165	0.993984	0.1057	1.076	0.0481936	0.998938	Adipor1
ENSMUSG00000026455	0.2344	1.1764	0.00343039	0.253964	-0.1322	-1.096	0.133667	0.998938	Klhl12
ENSMUSG00000042229	-0.0409	-1.0287	0.586982	0.921251	-0.0078	-1.0054	0.932182	0.998938	Rabif
ENSMUSG00000042207	0.053	1.0374	0.613734	0.928932	-0.1381	-1.1004	0.289874	0.998938	Kdm5b
ENSMUSG00000073557	0.0203	1.0142	0.858623	0.981537	-0.1467	-1.107	0.301937	0.998938	Ppp1r12b
ENSMUSG00000026429	0.0237	1.0166	0.902298	0.987888	0.3376	1.2637	0.166158	0.998938	Ube2t
ENSMUSG00000031506	-0.0569	-1.0402	0.914747	0.989354	0.2257	1.1693	0.729099	0.998938	Ptpn7
ENSMUSG00000026426	0.0055	1.0038	0.958536	0.994297	0.0096	1.0067	0.94089	0.998938	Arl8a
ENSMUSG00000079139	0.0648	1.0459	0.533854	0.906674	0.0006	1.0004	0.99601	0.999672	Gm4204
ENSMUSG00000003051	-0.3319	-1.2587	0.343189	0.839985	-0.2078	-1.1549	0.624329	0.998938	Elf3
ENSMUSG00000041926	-0.0053	-1.0037	0.931101	0.991825	-0.0183	-1.0128	0.806888	0.998938	Rnpep
ENSMUSG00000062580	0.1198	1.0866	0.188642	0.750291	0.1052	1.0757	0.339439	0.998938	Timm17a
ENSMUSG00000041879	-0.0405	-1.0285	0.661722	0.939759	0.0599	1.0424	0.598063	0.998938	Ipo9
ENSMUSG00000009418	-0.0893	-1.0638	0.818593	0.974725	0.4446	1.3609	0.357103	0.998938	Nav1
ENSMUSG00000026421	0.1584	1.1161	0.468702	0.886002	0.1854	1.1371	0.488424	0.998938	Csrp1
ENSMUSG00000041801	0.0958	1.0687	0.718865	0.953171	-0.2723	-1.2077	0.407877	0.998938	Phlda3
ENSMUSG00000041782	-0.0993	-1.0712	0.681394	0.94424	-0.5316	-1.4455	0.0862532	0.998938	Lad1
ENSMUSG00000026411	0.1052	1.0756	0.205182	0.760621	0.0861	1.0615	0.390366	0.998938	Tmem9
ENSMUSG00000041642	0.3164	1.2453	0.407463	0.862426	0.317	1.2457	0.496538	0.998938	Kif21b
ENSMUSG00000041605	-0.1701	-1.1252	0.741127	0.961249	0.5372	1.4511	0.399024	0.998938	5730559C18Rik
ENSMUSG00000041570	-0.1068	-1.0768	0.226818	0.777312	-0.03	-1.021	0.776662	0.998938	Camsap2
ENSMUSG00000026404	-0.0554	-1.0391	0.709202	0.951434	0.2577	1.1956	0.168285	0.998938	Ddx59
ENSMUSG00000041498	0.4058	1.3248	0.241951	0.791319	-0.265	-1.2016	0.526255	0.998938	Kif14
ENSMUSG00000041483	-0.0736	-1.0524	0.411418	0.862737	0.1322	1.096	0.234189	0.998938	Zfp281
ENSMUSG00000097113	0.4523	1.3682	0.171448	0.740468	0.6783	1.6003	0.098713	0.998938	Gm19705
ENSMUSG00000026398	-0.0724	-1.0515	0.58751	0.921251	0.2347	1.1766	0.1622	0.998938	Nr5a2
ENSMUSG00000026395	-0.0202	-1.0141	0.947612	0.993984	0.3095	1.2392	0.416825	0.998938	Ptprc
ENSMUSG00000026393	-0.0299	-1.0209	0.682552	0.944908	0.0355	1.0249	0.691402	0.998938	Nek7
ENSMUSG00000079283	0.3974	1.3171	0.0218556	0.481296	-0.3213	-1.2494	0.113092	0.998938	2310009B15Rik
ENSMUSG00000056268	-0.1616	-1.1185	0.165632	0.736076	0.0715	1.0508	0.607012	0.998938	Dennd1b
ENSMUSG00000033964	-0.053	-1.0374	0.581383	0.919272	-0.194	-1.1439	0.111786	0.998938	Zbtb41
ENSMUSG00000033952	0.0628	1.0445	0.82179	0.975054	-0.0065	-1.0045	0.984884	0.999115	Aspm
ENSMUSG00000026368	-0.008	-1.0056	0.941995	0.992471	0.0664	1.0471	0.624037	0.998938	F13b
ENSMUSG00000057037	-0.1966	-1.146	0.222575	0.77619	-0.0732	-1.0521	0.704688	0.998938	Cfhr1
ENSMUSG00000090623	-0.0567	-1.0401	0.690378	0.946057	-0.1137	-1.082	0.516007	0.998938	Cfhr3
ENSMUSG00000070594	-0.0837	-1.0597	0.431087	0.870147	0.0434	1.0305	0.736924	0.998938	Gm4788
ENSMUSG00000033898	-0.035	-1.0246	0.766519	0.966292	-0.1784	-1.1317	0.227094	0.998938	Cfhr2
ENSMUSG00000089991	0.2023	1.1505	0.162021	0.734718	0.1414	1.1029	0.415283	0.998938	Gm16332
ENSMUSG00000085867	0.1634	1.1199	0.235844	0.784444	-0.169	-1.1242	0.313947	0.998938	Gm5834
ENSMUSG00000026365	0.1904	1.1411	0.31751	0.832359	0.1417	1.1032	0.539324	0.998938	Cfh
ENSMUSG00000052726	0.1487	1.1085	0.645852	0.934783	0.7998	1.7409	0.0563346	0.998938	Kcnt2
ENSMUSG00000026361	-0.0001	-1	0.999484	0.999635	-0.0874	-1.0624	0.41742	0.998938	Cdc73
ENSMUSG00000018196	0.0703	1.0499	0.381007	0.854864	-0.2147	-1.1605	0.0391061	0.998938	Glrx2
ENSMUSG00000018199	-0.1654	-1.1215	0.40799	0.862426	0.1436	1.1047	0.555226	0.998938	Trove2
ENSMUSG00000018189	-0.0168	-1.0117	0.853608	0.980617	-0.1064	-1.0765	0.347902	0.998938	Uchl5
ENSMUSG00000026360	0.014	1.0097	0.962476	0.994297	0.2912	1.2236	0.427756	0.998938	Rgs2
ENSMUSG00000026358	0.0853	1.0609	0.819214	0.974737	0.5666	1.481	0.225931	0.998938	Rgs1
ENSMUSG00000082588	0.3698	1.2922	0.11612	0.691196	-0.3227	-1.2507	0.25383	0.998938	Gm15443
ENSMUSG00000056220	0.345	1.2702	0.411483	0.862737	0.3659	1.2887	0.475762	0.998938	Pla2g4a
ENSMUSG00000081535	0.1216	1.0879	0.771199	0.96697	1.0842	2.1202	0.0468602	0.998938	Gm15453
ENSMUSG00000006010	0.1389	1.1011	0.0210357	0.476503	-0.1143	-1.0824	0.105056	0.998938	BC003331
ENSMUSG00000006005	-0.1677	-1.1233	0.0579918	0.597931	0.0785	1.056	0.446211	0.998938	Tpr
ENSMUSG00000006014	0.2236	1.1676	0.297323	0.824506	0.1106	1.0797	0.669338	0.998938	Prg4
ENSMUSG00000066842	-0.156	-1.1142	0.759804	0.965126	-0.1293	-1.0938	0.835894	0.998938	Hmcn1
ENSMUSG00000097426	-0.1623	-1.1191	0.453529	0.879362	-0.0782	-1.0557	0.766298	0.998938	Gm8941
ENSMUSG00000023150	-0.1256	-1.0909	0.181203	0.746756	0.1372	1.0997	0.230344	0.998938	Ivns1abp
ENSMUSG00000052748	-0.1729	-1.1273	0.107497	0.680601	-0.1368	-1.0994	0.286893	0.998938	Swt1
ENSMUSG00000053286	-0.1151	-1.083	0.285436	0.816263	-0.1932	-1.1433	0.14934	0.998938	Trmt1l
ENSMUSG00000026484	0.1671	1.1228	0.0337138	0.524436	0.0535	1.0378	0.55233	0.998938	Rnf2
ENSMUSG00000026483	-0.1013	-1.0727	0.543936	0.910054	0.4297	1.3469	0.0473354	0.998938	Fam129a
ENSMUSG00000043019	-0.1737	-1.128	0.0702593	0.610289	-0.1951	-1.1448	0.0942636	0.998938	Edem3
ENSMUSG00000032666	-0.0597	-1.0423	0.85392	0.980732	0.3577	1.2813	0.373669	0.998938	1700025G04Rik
ENSMUSG00000014980	0.2311	1.1737	0.159646	0.734092	-0.0822	-1.0587	0.673961	0.998938	Tsen15
ENSMUSG00000026482	0.1009	1.0724	0.704831	0.950149	0.2427	1.1832	0.459563	0.998938	Rgl1
ENSMUSG00000008475	0.1238	1.0896	0.0991243	0.662092	-0.0618	-1.0438	0.485673	0.998938	Arpc5
ENSMUSG00000026480	0.3219	1.25	0.346595	0.840951	0.5652	1.4796	0.183443	0.998938	Ncf2
ENSMUSG00000042772	-0.1398	-1.1018	0.058272	0.598133	-0.0788	-1.0562	0.36169	0.998938	Smg7
ENSMUSG00000026479	0.7374	1.6672	0.00962023	0.388084	-0.0067	-1.0047	0.982801	0.999115	Lamc2
ENSMUSG00000026478	-0.0269	-1.0188	0.849113	0.978736	-0.0452	-1.0318	0.794499	0.998938	Lamc1
ENSMUSG00000042699	-0.1494	-1.1091	0.124062	0.699765	0.0452	1.0318	0.693622	0.998938	Dhx9
ENSMUSG00000042684	0.5933	1.5087	0.191849	0.751877	-0.498	-1.4123	0.364191	0.998938	Npl
ENSMUSG00000026475	-0.0432	-1.0304	0.941832	0.992457	1.3743	2.5924	0.0723057	0.998938	Rgs16
ENSMUSG00000066800	0.1669	1.1227	0.682314	0.944677	0.7767	1.7132	0.132857	0.998938	Rnasel
ENSMUSG00000026473	0.0677	1.048	0.725986	0.955977	0.0791	1.0564	0.738097	0.998938	Glul
ENSMUSG00000056708	-0.0773	-1.055	0.625703	0.931553	0.0462	1.0325	0.811319	0.998938	Ier5
ENSMUSG00000026471	0.047	1.0331	0.819772	0.974737	0.085	1.0607	0.736728	0.998938	Mr1
ENSMUSG00000026470	-0.0171	-1.0119	0.828644	0.976279	-0.2122	-1.1584	0.0400323	0.998938	Stx6
ENSMUSG00000026469	-0.0586	-1.0415	0.534858	0.906674	-0.0246	-1.0172	0.830328	0.998938	Xpr1
ENSMUSG00000033701	0.0484	1.0341	0.635528	0.932216	0.0147	1.0102	0.906101	0.998938	Acbd6
ENSMUSG00000033684	0.13	1.0943	0.387701	0.856352	0.0136	1.0095	0.940529	0.998938	Qsox1
ENSMUSG00000033671	-0.0986	-1.0707	0.377555	0.854758	-0.0779	-1.0555	0.566622	0.998938	Cep350
ENSMUSG00000026466	-0.2264	-1.1699	0.00119974	0.153702	-0.1608	-1.1179	0.0368344	0.998938	Tor1aip1
ENSMUSG00000050565	-0.1588	-1.1164	0.0292693	0.512134	-0.0888	-1.0635	0.290527	0.998938	Tor1aip2
ENSMUSG00000078193	0.3951	1.3151	0.322204	0.832774	-0.7832	-1.721	0.117755	0.998938	Gm2000
ENSMUSG00000026600	-0.0395	-1.0278	0.90692	0.988573	0.1794	1.1324	0.665753	0.998938	Soat1
ENSMUSG00000096493	0.074	1.0527	0.662081	0.93976	-0.1657	-1.1217	0.427764	0.998938	Gm10031
ENSMUSG00000026596	0.0268	1.0187	0.814891	0.973765	-0.0976	-1.07	0.488626	0.998938	Abl2
ENSMUSG00000060519	-0.4679	-1.3831	0.0197186	0.469921	0.0507	1.0358	0.82171	0.998938	Tor3a
ENSMUSG00000033557	-0.0737	-1.0524	0.381926	0.855226	-0.138	-1.1004	0.188047	0.998938	Fam20b
ENSMUSG00000026594	0.3059	1.2362	0.00985677	0.391126	0.0102	1.0071	0.937698	0.998938	Ralgps2
ENSMUSG00000070565	0.0125	1.0087	0.942555	0.992903	0.2495	1.1888	0.24913	0.998938	Rasal2
ENSMUSG00000049881	0.2607	1.1981	0.127885	0.701579	-0.0756	-1.0538	0.708792	0.998938	2810025M15Rik
ENSMUSG00000033488	0.2932	1.2253	0.0427979	0.534853	-0.1466	-1.107	0.382195	0.998938	BC026585
ENSMUSG00000026589	0.074	1.0527	0.349165	0.842811	0.0156	1.0108	0.870604	0.998938	Sec16b
ENSMUSG00000040782	-0.0023	-1.0016	0.970764	0.994709	-0.0869	-1.0621	0.268056	0.998938	Rfwd2
ENSMUSG00000090394	0.1924	1.1426	0.196387	0.755563	0.2681	1.2042	0.144546	0.998938	4930523C07Rik
ENSMUSG00000058267	0.1001	1.0719	0.160385	0.734494	-0.1231	-1.0891	0.158888	0.998938	Mrps14
ENSMUSG00000014226	-0.1006	-1.0722	0.217192	0.7708	-0.1683	-1.1237	0.098473	0.998938	Cacybp
ENSMUSG00000026721	-0.0125	-1.0087	0.919041	0.990103	0.0509	1.0359	0.737047	0.998938	Rabgap1l
ENSMUSG00000040423	-0.0364	-1.0256	0.728226	0.956947	0.0348	1.0244	0.786401	0.998938	Rc3h1
ENSMUSG00000026715	-0.0097	-1.0067	0.923733	0.990689	0.091	1.0651	0.466744	0.998938	Serpinc1
ENSMUSG00000043467	-0.4289	-1.3462	0.0557124	0.591485	0.0199	1.0139	0.938596	0.998938	Zbtb37
ENSMUSG00000053332	-0.4775	-1.3923	0.000630102	0.117785	-0.4521	-1.368	0.00477113	0.694889	Gas5
ENSMUSG00000026709	0.2024	1.1506	0.0831751	0.636646	-0.0948	-1.0679	0.489935	0.998938	Dars2
ENSMUSG00000026708	0.1577	1.1155	0.305291	0.82653	0.0864	1.0617	0.641977	0.998938	Cenpl
ENSMUSG00000026705	-0.2477	-1.1873	0.0138179	0.428344	-0.0365	-1.0256	0.743757	0.998938	Klhl20
ENSMUSG00000026701	-0.0431	-1.0303	0.68184	0.944349	-0.1496	-1.1093	0.253771	0.998938	Prdx6
ENSMUSG00000040323	0.6323	1.55	0.331713	0.836817	-0.3195	-1.2479	0.685117	0.998938	Gm15429
ENSMUSG00000040297	-0.1469	-1.1072	0.114589	0.690826	0.0152	1.0106	0.889789	0.998938	Suco
ENSMUSG00000026698	-0.1003	-1.072	0.347181	0.841452	-0.1103	-1.0795	0.397177	0.998938	Pigc
ENSMUSG00000026694	-0.1081	-1.0778	0.41562	0.86432	0.2242	1.1682	0.176222	0.998938	Mettl13
ENSMUSG00000026696	0.0311	1.0218	0.835133	0.977125	0.1402	1.102	0.447783	0.998938	Vamp4
ENSMUSG00000040225	-0.1041	-1.0748	0.403049	0.8621	0.0705	1.0501	0.641189	0.998938	Prrc2c
ENSMUSG00000026692	0.1015	1.0729	0.611545	0.928303	-0.1552	-1.1136	0.52685	0.998938	Fmo4
ENSMUSG00000040181	-0.2262	-1.1697	0.0907074	0.649907	-0.0173	-1.0121	0.911728	0.998938	Fmo1
ENSMUSG00000040170	-0.1555	-1.1138	0.417638	0.86432	0.4713	1.3863	0.0561579	0.998938	Fmo2
ENSMUSG00000040124	0.1355	1.0985	0.322793	0.832835	0.1297	1.0941	0.4369	0.998938	Gorab
ENSMUSG00000026585	0.3653	1.2882	0.0472522	0.554195	0.2788	1.2132	0.1992	0.998938	Kifap3
ENSMUSG00000026584	-0.0587	-1.0415	0.417288	0.86432	-0.0061	-1.0043	0.944222	0.998938	Scyl3
ENSMUSG00000041406	0.1177	1.085	0.674482	0.942192	-0.1418	-1.1033	0.679246	0.998938	BC055324
ENSMUSG00000041396	0.2473	1.1869	0.167034	0.737882	-0.3169	-1.2457	0.149286	0.998938	Mettl18
ENSMUSG00000026581	-0.4136	-1.332	0.500214	0.896863	0.3889	1.3094	0.603697	0.998938	Sell
ENSMUSG00000026580	0.2416	1.1823	0.599184	0.926487	0.3019	1.2328	0.591904	0.998938	Selp
ENSMUSG00000086593	0.3254	1.253	0.0600609	0.605462	-0.0469	-1.033	0.814949	0.998938	Gm16548
ENSMUSG00000026579	-0.0222	-1.0155	0.821493	0.975054	0.1341	1.0974	0.274786	0.998938	F5
ENSMUSG00000040918	0.0662	1.0469	0.542294	0.909673	0.0066	1.0046	0.960181	0.998938	Slc19a2
ENSMUSG00000026578	-0.0938	-1.0672	0.647147	0.934816	0.1159	1.0836	0.644256	0.998938	Ccdc181
ENSMUSG00000026577	-0.0772	-1.055	0.380383	0.854864	-0.1757	-1.1295	0.11338	0.998938	Blzf1
ENSMUSG00000026575	0.3111	1.2406	0.0566743	0.593744	0.1622	1.119	0.39483	0.998938	Nme7
ENSMUSG00000026576	-0.1388	-1.101	0.287352	0.817052	0.1908	1.1414	0.234351	0.998938	Atp1b1
ENSMUSG00000026574	0.0748	1.0532	0.775138	0.96716	0.2362	1.1779	0.46448	0.998938	Dpt
ENSMUSG00000040848	-0.008	-1.0056	0.909597	0.988573	0.0006	1.0004	0.994269	0.999672	Sft2d2
ENSMUSG00000040843	0.063	1.0446	0.481203	0.889736	0.0362	1.0254	0.739497	0.998938	Tiprl
ENSMUSG00000026571	-0.1875	-1.1388	0.1899	0.750341	0.2466	1.1864	0.160869	0.998938	Dcaf6
ENSMUSG00000026568	0.0773	1.055	0.49201	0.894343	0.0561	1.0396	0.682488	0.998938	Mpc2
ENSMUSG00000026566	0.2324	1.1748	0.285313	0.816263	0.1435	1.1046	0.585074	0.998938	Mpzl1
ENSMUSG00000040723	0.2125	1.1587	0.453474	0.879362	0.5028	1.417	0.15715	0.998938	Rcsd1
ENSMUSG00000040713	-0.3231	-1.251	0.0459995	0.551859	-0.2407	-1.1816	0.206722	0.998938	Creg1
ENSMUSG00000026565	0.0824	1.0588	0.480563	0.889469	-0.0998	-1.0716	0.485433	0.998938	Pou2f1
ENSMUSG00000040612	-0.1559	-1.1141	0.385333	0.856201	-0.01	-1.007	0.963217	0.999064	Ildr2
ENSMUSG00000026563	0.0069	1.0048	0.954766	0.994297	-0.0996	-1.0715	0.505334	0.998938	Tada1
ENSMUSG00000040596	-0.0657	-1.0466	0.693212	0.946188	-0.131	-1.0951	0.521978	0.998938	Pogk
ENSMUSG00000084093	0.2003	1.1489	0.168016	0.739244	0.1647	1.121	0.346538	0.998938	Gm16418
ENSMUSG00000053664	-0.6134	-1.5298	0.178784	0.745245	0.0519	1.0366	0.923829	0.998938	Uck2
ENSMUSG00000026558	0.0805	1.0574	0.575134	0.918698	-0.1077	-1.0775	0.540958	0.998938	Uck2
ENSMUSG00000052428	0.0125	1.0087	0.860929	0.981802	-0.0754	-1.0536	0.395451	0.998938	Tmco1
ENSMUSG00000026687	0.0646	1.0458	0.432525	0.870147	-0.0042	-1.0029	0.966462	0.999064	Aldh9a1
ENSMUSG00000026688	-0.0004	-1.0003	0.997526	0.999534	-0.0855	-1.0611	0.630287	0.998938	Mgst3
ENSMUSG00000015843	-0.361	-1.2843	0.0815872	0.632384	-0.2222	-1.1665	0.364013	0.998938	Rxrg
ENSMUSG00000052534	0.2419	1.1825	0.047818	0.555315	0.3495	1.2741	0.0223649	0.950322	Pbx1
ENSMUSG00000026683	0.0546	1.0386	0.81294	0.972901	0.0574	1.0406	0.839026	0.998938	Nuf2
ENSMUSG00000026678	0.1832	1.1354	0.298448	0.825038	0.089	1.0636	0.675557	0.998938	Rgs5
ENSMUSG00000038530	-0.0536	-1.0378	0.840275	0.97796	-0.0695	-1.0493	0.830988	0.998938	Rgs4
ENSMUSG00000026675	0.0522	1.0368	0.795517	0.968921	-0.1178	-1.0851	0.633875	0.998938	Hsd17b7
ENSMUSG00000097503	0.1058	1.0761	0.763992	0.965806	-0.359	-1.2825	0.409964	0.998938	3110045C21Rik
ENSMUSG00000026674	0.1697	1.1249	0.565923	0.91569	0.1612	1.1183	0.655442	0.998938	Ddr2
ENSMUSG00000026670	-0.1541	-1.1128	0.115054	0.690826	-0.2663	-1.2027	0.0318711	0.986847	Uap1
ENSMUSG00000026667	0.0566	1.04	0.530997	0.906478	0.0476	1.0336	0.665957	0.998938	Uhmk1
ENSMUSG00000096603	0.626	1.5433	0.0110677	0.403544	0.3451	1.2702	0.214531	0.998938	Gm7694
ENSMUSG00000038473	0.1179	1.0851	0.770712	0.96697	1.0131	2.0182	0.0539137	0.998938	Nos1ap
ENSMUSG00000026663	-0.161	-1.118	0.0323037	0.521081	-0.0236	-1.0165	0.782577	0.998938	Atf6
ENSMUSG00000026659	0.2212	1.1657	0.0427254	0.534853	-0.1441	-1.1051	0.258597	0.998938	Dusp12
ENSMUSG00000089838	0.1078	1.0776	0.364365	0.852433	-0.0907	-1.0649	0.53055	0.998938	Gm2962
ENSMUSG00000026656	0.0463	1.0326	0.859915	0.981802	-0.1018	-1.0731	0.751669	0.998938	Fcgr2b
ENSMUSG00000059089	0.0257	1.018	0.946033	0.993984	0.2547	1.1931	0.585825	0.998938	Fcgr4
ENSMUSG00000059498	0.384	1.3049	0.368942	0.853123	0.4383	1.355	0.401536	0.998938	Fcgr3
ENSMUSG00000026649	-0.3796	-1.3009	0.496868	0.895911	0.2779	1.2125	0.683152	0.998938	1700009P17Rik
ENSMUSG00000058076	0.0295	1.0206	0.713446	0.952345	-0.0166	-1.0116	0.865254	0.998938	Sdhc
ENSMUSG00000038370	-0.1803	-1.1331	0.580951	0.919272	0.0381	1.0268	0.923705	0.998938	Pcp4l1
ENSMUSG00000005677	-0.0592	-1.0419	0.729427	0.957134	0.277	1.2117	0.197553	0.998938	Nr1i3
ENSMUSG00000005674	0.1645	1.1208	0.248153	0.79553	0.088	1.0629	0.607754	0.998938	Tomm40l
ENSMUSG00000005681	0.1477	1.1078	0.355959	0.847722	-0.0185	-1.0129	0.923761	0.998938	Apoa2
ENSMUSG00000058715	0.1288	1.0934	0.691236	0.946111	0.2917	1.2241	0.46532	0.998938	Fcer1g
ENSMUSG00000013593	0.084	1.06	0.343931	0.840326	-0.0306	-1.0215	0.775297	0.998938	Ndufs2
ENSMUSG00000006403	-0.2018	-1.1501	0.743025	0.961351	0.0241	1.0169	0.974421	0.999064	Adamts4
ENSMUSG00000052423	-0.1	-1.0718	0.372811	0.853924	0.1606	1.1178	0.246758	0.998938	B4galt3
ENSMUSG00000062729	-0.0544	-1.0384	0.641397	0.932943	-0.0912	-1.0653	0.524708	0.998938	Ppox
ENSMUSG00000053483	0.0628	1.0445	0.526574	0.905849	0.2243	1.1682	0.0774444	0.998938	Usp21
ENSMUSG00000062963	0.0906	1.0648	0.368252	0.853106	0.1406	1.1024	0.257611	0.998938	Ufc1
ENSMUSG00000013973	-0.0321	-1.0225	0.590033	0.923283	0.0592	1.0419	0.419781	0.998938	Dedd
ENSMUSG00000013997	0.0588	1.0416	0.285366	0.816263	-0.0125	-1.0087	0.849778	0.998938	Nit1
ENSMUSG00000006412	0.0045	1.0031	0.949256	0.993984	-0.0294	-1.0206	0.733597	0.998938	Pfdn2
ENSMUSG00000048865	0.0479	1.0338	0.903429	0.988239	0.5682	1.4827	0.25031	0.998938	Arhgap30
ENSMUSG00000026641	0.0544	1.0384	0.525703	0.905849	0.1192	1.0861	0.262663	0.998938	Usf1
ENSMUSG00000091166	0.3425	1.268	0.0138451	0.428344	0.1829	1.1352	0.245817	0.998938	Tstd1
ENSMUSG00000038235	0.0316	1.0221	0.613998	0.928932	0.1009	1.0724	0.198769	0.998938	F11r
ENSMUSG00000060244	0.1257	1.0911	0.493457	0.894465	-0.1657	-1.1217	0.461721	0.998938	Alyref2
ENSMUSG00000004707	0.033	1.0232	0.932491	0.992325	0.106	1.0762	0.824509	0.998938	Ly9
ENSMUSG00000038179	0.0941	1.0674	0.84557	0.97796	-0.6601	-1.5802	0.273562	0.998938	Slamf7
ENSMUSG00000015355	0.0862	1.0616	0.826915	0.976279	0.563	1.4774	0.253235	0.998938	Cd48
ENSMUSG00000059058	0.162	1.1189	0.556787	0.913689	0.0366	1.0257	0.913142	0.998938	Tma7-ps
ENSMUSG00000038147	0.255	1.1934	0.506243	0.899446	0.4005	1.32	0.396158	0.998938	Cd84
ENSMUSG00000026556	0.2346	1.1766	0.463511	0.88391	-0.4248	-1.3424	0.283276	0.998938	Vangl2
ENSMUSG00000003458	-0.0904	-1.0647	0.19629	0.755556	0.1095	1.0788	0.2011	0.998938	Ncstn
ENSMUSG00000026553	0.0412	1.029	0.530582	0.906291	0.0005	1.0003	0.995129	0.999672	Copa
ENSMUSG00000003464	0.1663	1.1222	0.0900417	0.649786	0.086	1.0614	0.457376	0.998938	Pex19
ENSMUSG00000026554	-0.0764	-1.0544	0.308271	0.827218	0.086	1.0614	0.348103	0.998938	Dcaf8
ENSMUSG00000013698	0.2731	1.2084	0.071627	0.610289	0.0643	1.0456	0.715471	0.998938	Pea15a
ENSMUSG00000038034	0.0625	1.0443	0.635746	0.932216	0.2403	1.1812	0.149348	0.998938	Igsf8
ENSMUSG00000007097	0.6401	1.5585	0.232444	0.782814	0.6118	1.5281	0.347234	0.998938	Atp1a2
ENSMUSG00000050229	-0.0547	-1.0386	0.524522	0.905849	0.0187	1.013	0.858132	0.998938	Pigm
ENSMUSG00000026548	-0.5598	-1.4741	0.120896	0.695323	0.0474	1.0334	0.911223	0.998938	Slamf9
ENSMUSG00000026547	0.2525	1.1913	0.394605	0.859054	0.332	1.2587	0.36162	0.998938	Tagln2
ENSMUSG00000053318	-0.1996	-1.1483	0.645002	0.934783	0.2705	1.2062	0.61039	0.998938	Slamf8
ENSMUSG00000026544	0.2624	1.1995	0.0513212	0.573346	0.2795	1.2138	0.0856044	0.998938	Dusp23
ENSMUSG00000037942	-0.0029	-1.002	0.977394	0.994957	-0.0348	-1.0244	0.781688	0.998938	Crp
ENSMUSG00000026542	0.8057	1.748	0.148454	0.722809	0.2101	1.1568	0.750678	0.998938	Apcs
ENSMUSG00000037872	0.4228	1.3405	0.314422	0.829991	0.0424	1.0298	0.933289	0.998938	Darc
ENSMUSG00000005338	-0.0036	-1.0025	0.986022	0.997037	0.2609	1.1982	0.309113	0.998938	Cadm3
ENSMUSG00000037860	0.0298	1.0209	0.927275	0.991322	-0.0286	-1.02	0.942962	0.998938	Aim2
ENSMUSG00000037849	-1.4445	-2.7217	4.35108e-05	0.0302349	-1.3618	-2.5701	0.000578777	0.426752	Gm4955
ENSMUSG00000073491	-1.1447	-2.211	0.000774511	0.125357	-0.4124	-1.3309	0.241274	0.998938	Pydc4
ENSMUSG00000043263	-1.0193	-2.027	0.0010256	0.148926	0.0417	1.0293	0.895233	0.998938	Pyhin1
ENSMUSG00000073490	-0.6974	-1.6216	0.0422828	0.534259	0.273	1.2083	0.490712	0.998938	AI607873
ENSMUSG00000073489	-0.7241	-1.6519	0.0082413	0.365185	-0.1113	-1.0802	0.710188	0.998938	Ifi204
ENSMUSG00000090222	-0.3893	-1.3097	0.197312	0.756105	-1.5711	-2.9713	0.000417495	0.420577	Gm16340
ENSMUSG00000090272	-0.3944	-1.3144	0.123562	0.69864	0.035	1.0246	0.907672	0.998938	Mndal
ENSMUSG00000026536	-1.2342	-2.3524	0.00606649	0.329909	-0.1981	-1.1472	0.684246	0.998938	Mnda
ENSMUSG00000039997	-0.6476	-1.5666	0.00229572	0.214008	0.1328	1.0964	0.552867	0.998938	Ifi203
ENSMUSG00000054203	-0.6757	-1.5973	0.119109	0.692426	-0.8195	-1.7648	0.122472	0.998938	Ifi205
ENSMUSG00000028354	0.6772	1.599	0.228885	0.779514	-0.0783	-1.0558	0.907427	0.998938	Fmn2
ENSMUSG00000050069	0.2898	1.2224	0.388313	0.856352	0.283	1.2167	0.489635	0.998938	Grem2
ENSMUSG00000026526	0.098	1.0703	0.212462	0.76729	0.0843	1.0602	0.375239	0.998938	Fh1
ENSMUSG00000039783	0.0572	1.0404	0.635449	0.932216	-0.0276	-1.0193	0.851412	0.998938	Kmo
ENSMUSG00000026525	0.1438	1.1048	0.407599	0.862426	-0.0104	-1.0072	0.960607	0.998938	Opn3
ENSMUSG00000078185	-0.3159	-1.2448	0.152556	0.727009	-0.0598	-1.0423	0.819477	0.998938	Chml
ENSMUSG00000039748	0.19	1.1408	0.422494	0.867818	0.157	1.1149	0.586361	0.998938	Exo1
ENSMUSG00000057335	-0.0765	-1.0545	0.606586	0.927891	0.0517	1.0365	0.775695	0.998938	Cep170
ENSMUSG00000026504	0.1553	1.1136	0.352437	0.845204	-0.0281	-1.0196	0.889409	0.998938	Sdccag8
ENSMUSG00000019699	-0.3158	-1.2447	0.184034	0.748987	-0.0304	-1.0213	0.914431	0.998938	Akt3
ENSMUSG00000063659	-0.0468	-1.033	0.579952	0.919272	0.0078	1.0054	0.939557	0.998938	Zbtb18
ENSMUSG00000015961	-0.0285	-1.0199	0.718846	0.953171	-0.1537	-1.1124	0.125691	0.998938	Adss
ENSMUSG00000026502	0.086	1.0614	0.366672	0.852937	0.1733	1.1277	0.145639	0.998938	Desi2
ENSMUSG00000086350	0.2008	1.1494	0.468641	0.886002	-0.3041	-1.2346	0.372454	0.998938	B230369F24Rik
ENSMUSG00000026500	0.0846	1.0604	0.56404	0.91486	-0.0809	-1.0577	0.651553	0.998938	Cox20
ENSMUSG00000089788	-0.2501	-1.1893	0.313728	0.829661	0.202	1.1503	0.502597	0.998938	Gm16586
ENSMUSG00000039630	-0.0344	-1.0241	0.534576	0.906674	0.0145	1.0101	0.829212	0.998938	Hnrnpu
ENSMUSG00000026495	0.1563	1.1144	0.383494	0.856016	-0.1264	-1.0916	0.562212	0.998938	Efcab2
ENSMUSG00000055067	0.2786	1.213	0.162366	0.734718	-0.241	-1.1818	0.316176	0.998938	Smyd3
ENSMUSG00000096474	0.1286	1.0932	0.567129	0.915908	-0.6572	-1.577	0.0267455	0.96721	Gm5561
ENSMUSG00000026492	-0.0981	-1.0704	0.297163	0.824506	0.0777	1.0553	0.496097	0.998938	Tfb2m
ENSMUSG00000038949	-0.117	-1.0845	0.40154	0.8621	0.3363	1.2625	0.0601199	0.998938	Cnst
ENSMUSG00000038936	0.2219	1.1663	0.0971027	0.66052	-0.2432	-1.1836	0.134477	0.998938	Sccpdh
ENSMUSG00000026491	-0.1892	-1.1402	0.0345006	0.524436	-0.0611	-1.0433	0.550961	0.998938	Ahctf1
ENSMUSG00000026490	-0.0392	-1.0275	0.65137	0.936556	-0.0807	-1.0575	0.449704	0.998938	Cdc42bpa
ENSMUSG00000026489	0.0757	1.0539	0.737043	0.959309	-0.057	-1.0403	0.836239	0.998938	Adck3
ENSMUSG00000010609	0.1544	1.113	0.338272	0.838497	-0.0397	-1.0279	0.838594	0.998938	Psen2
ENSMUSG00000038855	-0.2255	-1.1692	0.515085	0.902438	0.0894	1.0639	0.832084	0.998938	Itpkb
ENSMUSG00000026496	-0.0957	-1.0686	0.0870526	0.643655	-0.0486	-1.0343	0.460258	0.998938	Parp1
ENSMUSG00000058729	0.0926	1.0663	0.605308	0.927233	-0.0242	-1.0169	0.911747	0.998938	Lin9
ENSMUSG00000026499	0.0254	1.0178	0.750009	0.96394	-0.1318	-1.0956	0.189225	0.998938	Acbd3
ENSMUSG00000060743	0.0145	1.0101	0.84725	0.978391	0.0189	1.0132	0.838221	0.998938	H3f3a
ENSMUSG00000038806	-0.1444	-1.1053	0.181697	0.747285	-0.0014	-1.001	0.991453	0.999672	Sde2
ENSMUSG00000026520	0.0204	1.0143	0.90634	0.988344	0.1112	1.0801	0.602742	0.998938	Pycr2
ENSMUSG00000026519	0.1216	1.0879	0.407266	0.862426	0.1388	1.101	0.43914	0.998938	Tmem63a
ENSMUSG00000038776	-0.368	-1.2906	0.113163	0.690213	-0.1528	-1.1117	0.577807	0.998938	Ephx1
ENSMUSG00000038768	-0.39	-1.3104	0.461539	0.88239	-0.4691	-1.3842	0.469468	0.998938	9130409I23Rik
ENSMUSG00000026516	-0.0687	-1.0488	0.444345	0.874588	-0.1337	-1.0971	0.230878	0.998938	Nvl
ENSMUSG00000062169	0.0888	1.0635	0.416907	0.86432	-0.0158	-1.011	0.905409	0.998938	Cnih4
ENSMUSG00000038733	-0.1072	-1.0772	0.11768	0.691854	-0.0183	-1.0128	0.820768	0.998938	Wdr26
ENSMUSG00000004880	0.1567	1.1147	0.148624	0.722809	-0.0666	-1.0472	0.605858	0.998938	Lbr
ENSMUSG00000026511	0.2073	1.1546	0.0356994	0.525374	-0.1034	-1.0743	0.364244	0.998938	Srp9
ENSMUSG00000038633	-0.1031	-1.0741	0.0980595	0.661457	0.015	1.0104	0.837772	0.998938	Degs1
ENSMUSG00000047539	-0.1407	-1.1024	0.0651005	0.610289	-0.1273	-1.0922	0.162918	0.998938	Fbxo28
ENSMUSG00000026510	-0.1471	-1.1074	0.0490328	0.559518	0.1754	1.1293	0.0546639	0.998938	Trp53bp2
ENSMUSG00000026509	0.1498	1.1094	0.133466	0.706915	0.0516	1.0364	0.662424	0.998938	Capn2
ENSMUSG00000038599	0.2431	1.1836	0.514439	0.902241	-0.3626	-1.2857	0.428794	0.998938	Capn8
ENSMUSG00000038576	-0.0308	-1.0216	0.932398	0.992325	-0.2437	-1.1841	0.585891	0.998938	Susd4
ENSMUSG00000079164	0.1569	1.1149	0.483013	0.890295	-0.0449	-1.0316	0.868896	0.998938	Tlr5
ENSMUSG00000030768	0.0462	1.0325	0.79473	0.968921	0.0768	1.0547	0.724295	0.998938	Disp1
ENSMUSG00000046836	-0.0681	-1.0483	0.311048	0.829661	0.0482	1.034	0.55358	0.998938	Brox
ENSMUSG00000042901	-0.2294	-1.1723	0.0305009	0.514926	-0.4119	-1.3305	0.00308942	0.657288	Aida
ENSMUSG00000056050	-0.1498	-1.1094	0.0369722	0.530055	0.0783	1.0558	0.345816	0.998938	Mia3
ENSMUSG00000072258	-0.0476	-1.0336	0.755065	0.964042	-0.1262	-1.0914	0.50213	0.998938	Taf1a
ENSMUSG00000039384	0.0536	1.0379	0.794066	0.968921	0.1661	1.122	0.511538	0.998938	Dusp10
ENSMUSG00000044854	0.6679	1.5887	0.0876504	0.646155	0.6845	1.6072	0.147447	0.998938	1700056E22Rik
ENSMUSG00000039377	-0.0489	-1.0345	0.881156	0.98548	0.6592	1.5792	0.113954	0.998938	Hlx
ENSMUSG00000026621	0.0888	1.0635	0.470401	0.886687	0.0252	1.0176	0.866013	0.998938	42795
ENSMUSG00000073481	0.045	1.0317	0.704265	0.950091	0.0281	1.0196	0.846434	0.998938	42796
ENSMUSG00000039349	0.0917	1.0656	0.259492	0.799084	0.1421	1.1035	0.158454	0.998938	C130074G19Rik
ENSMUSG00000026620	-0.7112	-1.6371	0.116821	0.691854	0.225	1.1688	0.67412	0.998938	Mark1
ENSMUSG00000039318	-0.2248	-1.1686	0.00134791	0.164813	-0.1916	-1.1421	0.0159223	0.869633	Rab3gap2
ENSMUSG00000026618	-0.0138	-1.0096	0.829865	0.976425	-0.0381	-1.0267	0.630394	0.998938	Iars2
ENSMUSG00000026617	-0.0799	-1.0569	0.185683	0.749271	-0.1385	-1.1008	0.0678978	0.998938	Bpnt1
ENSMUSG00000026615	-0.0366	-1.0257	0.544566	0.910262	0.0598	1.0423	0.420688	0.998938	Eprs
ENSMUSG00000097615	0.0983	1.0705	0.705837	0.95072	-0.558	-1.4722	0.0938972	0.998938	Gm2061
ENSMUSG00000026614	0.0609	1.0431	0.63396	0.932216	-0.1611	-1.1181	0.310317	0.998938	Slc30a10
ENSMUSG00000039246	0.4581	1.3737	0.0193352	0.467425	-0.1249	-1.0904	0.570851	0.998938	Lyplal1
ENSMUSG00000001305	-0.0698	-1.0495	0.460586	0.882082	-0.1133	-1.0817	0.330801	0.998938	Rrp15
ENSMUSG00000026611	1.263	2.3999	0.0093358	0.384797	-0.4835	-1.3981	0.369612	0.998938	Spata17
ENSMUSG00000039210	-0.1683	-1.1237	0.0557602	0.591485	-0.2599	-1.1974	0.0193113	0.925275	Gpatch2
ENSMUSG00000026610	0.413	1.3315	0.402366	0.8621	-0.0666	-1.0473	0.911176	0.998938	Esrrg
ENSMUSG00000026608	0.0748	1.0532	0.402256	0.8621	0.0318	1.0223	0.768833	0.998938	Kctd3
ENSMUSG00000026605	0.0427	1.03	0.864276	0.981811	-0.0919	-1.0658	0.763824	0.998938	Cenpf
ENSMUSG00000026604	0.1063	1.0765	0.77534	0.96716	0.717	1.6437	0.129615	0.998938	Ptpn14
ENSMUSG00000026603	-0.0425	-1.0299	0.610279	0.92792	0.0109	1.0076	0.914555	0.998938	Smyd2
ENSMUSG00000010175	-0.1744	-1.1285	0.262345	0.801714	0.3241	1.2519	0.0970472	0.998938	Prox1
ENSMUSG00000079045	0.7971	1.7376	0.00743615	0.355009	0.186	1.1376	0.56762	0.998938	Gm17566
ENSMUSG00000089872	0.0075	1.0052	0.948223	0.993984	0.151	1.1103	0.291484	0.998938	Rps6kc1
ENSMUSG00000026634	0.0694	1.0493	0.417053	0.86432	-0.0113	-1.0079	0.913109	0.998938	Angel2
ENSMUSG00000066595	-0.0173	-1.0121	0.920228	0.990103	0.0859	1.0613	0.686241	0.998938	Mfsd7b
ENSMUSG00000026632	0.2726	1.2079	0.113769	0.69047	-0.0705	-1.0501	0.728495	0.998938	Tatdn3
ENSMUSG00000062510	0.3125	1.2418	0.332575	0.836817	-0.3949	-1.3148	0.317832	0.998938	Nsl1
ENSMUSG00000026628	-0.0974	-1.0698	0.703031	0.949682	-0.0204	-1.0142	0.947978	0.998938	Atf3
ENSMUSG00000073478	0.0931	1.0667	0.830649	0.976425	0.2303	1.1731	0.666514	0.998938	D730003I15Rik
ENSMUSG00000037499	0.2667	1.203	0.00344436	0.253964	0.054	1.0382	0.578323	0.998938	Nenf
ENSMUSG00000026627	-0.0836	-1.0597	0.630085	0.931553	-0.2342	-1.1763	0.277997	0.998938	Tmem206
ENSMUSG00000026626	0.0571	1.0404	0.534512	0.906674	0.0773	1.055	0.493322	0.998938	Ppp2r5a
ENSMUSG00000037474	0.2122	1.1585	0.388133	0.856352	-0.1326	-1.0963	0.656884	0.998938	Dtl
ENSMUSG00000037461	0.1862	1.1377	0.0472484	0.554195	0.2464	1.1862	0.0337211	0.986847	Ints7
ENSMUSG00000026623	0.008	1.0055	0.934143	0.992328	-0.0789	-1.0562	0.507103	0.998938	Lpgat1
ENSMUSG00000026622	0.1619	1.1188	0.518191	0.903973	0.1658	1.1218	0.588361	0.998938	Nek2
ENSMUSG00000037434	-0.0462	-1.0325	0.553828	0.913549	0.2906	1.2231	0.00679173	0.752328	Slc30a1
ENSMUSG00000049353	1.0783	2.1116	0.0552891	0.589869	-0.1874	-1.1387	0.773079	0.998938	Rd3
ENSMUSG00000026637	-0.1036	-1.0745	0.228059	0.778297	-0.2121	-1.1583	0.0524706	0.998938	Traf5
ENSMUSG00000037395	-0.1868	-1.1383	0.106981	0.679352	-0.095	-1.0681	0.48828	0.998938	Rcor3
ENSMUSG00000097316	-0.0259	-1.0181	0.795009	0.968921	-0.0298	-1.0209	0.80748	0.998938	Gm10516
ENSMUSG00000037375	-0.1444	-1.1053	0.636348	0.932216	-0.0443	-1.0312	0.905487	0.998938	Hhat
ENSMUSG00000016181	-0.1344	-1.0976	0.385812	0.856201	0.0578	1.0409	0.758218	0.998938	Diexf
ENSMUSG00000026638	0.1671	1.1228	0.236083	0.78464	-0.1071	-1.0771	0.528299	0.998938	Irf6
ENSMUSG00000079144	-0.072	-1.0512	0.493452	0.894465	0.0073	1.005	0.954743	0.998938	A130010J15Rik
ENSMUSG00000016194	-0.0648	-1.0459	0.656937	0.93804	0.0159	1.0111	0.929014	0.998938	Hsd11b1
ENSMUSG00000009633	0.7066	1.6319	0.0329768	0.524153	0.6339	1.5517	0.10668	0.998938	G0s2
ENSMUSG00000026639	0.5648	1.4792	0.0471046	0.554195	0.163	1.1196	0.619119	0.998938	Lamb3
ENSMUSG00000026640	0.2279	1.1711	0.130272	0.703505	-0.0435	-1.0306	0.806685	0.998938	Plxna2
ENSMUSG00000016494	0.1366	1.0993	0.690448	0.946057	0.0437	1.0308	0.916897	0.998938	Cd34
ENSMUSG00000096929	-0.343	-1.2684	0.188189	0.750052	-0.1173	-1.0847	0.706033	0.998938	A330023F24Rik
ENSMUSG00000016481	0.1849	1.1367	0.0011921	0.153702	-0.0543	-1.0384	0.359721	0.998938	Cr1l
ENSMUSG00000050530	0.0789	1.0562	0.745675	0.9622	-0.0982	-1.0704	0.741782	0.998938	Fam171a1
ENSMUSG00000026643	-0.0007	-1.0005	0.992908	0.998627	-0.0673	-1.0477	0.48563	0.998938	Nmt2
ENSMUSG00000049950	0.1247	1.0903	0.534545	0.906674	-0.3484	-1.2732	0.166932	0.998938	Rpp38
ENSMUSG00000026648	-0.3589	-1.2824	0.0563095	0.591549	-0.1119	-1.0806	0.607662	0.998938	Dclre1c
ENSMUSG00000026646	0.1151	1.083	0.601843	0.92662	-0.3239	-1.2517	0.238955	0.998938	Suv39h2
ENSMUSG00000051396	-0.0265	-1.0185	0.671403	0.942192	-0.0345	-1.0242	0.652038	0.998938	Hspa14
ENSMUSG00000026655	-0.2188	-1.1637	0.173492	0.74165	-0.0134	-1.0093	0.944088	0.998938	Fam107b
ENSMUSG00000026657	-0.1235	-1.0894	0.58164	0.919408	0.0314	1.022	0.908555	0.998938	Frmd4a
ENSMUSG00000039449	0.072	1.0512	0.310412	0.829661	0.0154	1.0107	0.857528	0.998938	Prpf18
ENSMUSG00000048186	-0.0275	-1.0192	0.859916	0.981802	0.06	1.0425	0.753096	0.998938	Bend7
ENSMUSG00000026662	-0.1103	-1.0794	0.0691853	0.610289	0.0789	1.0562	0.272152	0.998938	Sephs1
ENSMUSG00000026664	-0.0482	-1.034	0.732128	0.958618	-0.095	-1.0681	0.583072	0.998938	Phyh
ENSMUSG00000069188	0.8371	1.7865	0.267973	0.804937	0.0752	1.0535	0.933987	0.998938	Gm13192
ENSMUSG00000026669	0.006	1.0042	0.978235	0.994957	0.1383	1.1006	0.611853	0.998938	Mcm10
ENSMUSG00000026672	0.0462	1.0325	0.548216	0.911906	0.084	1.0599	0.37573	0.998938	Optn
ENSMUSG00000026676	0.0834	1.0595	0.753155	0.963952	0.3563	1.2802	0.280592	0.998938	Ccdc3
ENSMUSG00000039145	0.0846	1.0604	0.615511	0.928932	0.0342	1.024	0.867746	0.998938	Camk1d
ENSMUSG00000039128	0.0734	1.0522	0.215631	0.7708	0.0925	1.0662	0.203395	0.998938	Cdc123
ENSMUSG00000025817	0.0509	1.0359	0.549594	0.91233	-0.0903	-1.0646	0.388441	0.998938	Nudt5
ENSMUSG00000025816	-0.0486	-1.0343	0.659015	0.938703	0.0846	1.0604	0.53223	0.998938	Sec61a2
ENSMUSG00000025815	-0.153	-1.1119	0.464438	0.8844	-0.0187	-1.0131	0.941277	0.998938	Dhtkd1
ENSMUSG00000043241	-0.0773	-1.0551	0.253857	0.796855	0.0042	1.0029	0.95866	0.998938	Upf2
ENSMUSG00000045319	-0.3656	-1.2884	0.0765258	0.621964	0.0048	1.0033	0.984159	0.999115	Proser2
ENSMUSG00000039063	0.1254	1.0908	0.31371	0.829661	-0.0153	-1.0107	0.918511	0.998938	Echdc3
ENSMUSG00000039046	-0.0113	-1.0078	0.919725	0.990103	0.1195	1.0863	0.388131	0.998938	Usp6nl
ENSMUSG00000002107	-0.0103	-1.0072	0.952021	0.994297	0.0298	1.0209	0.886718	0.998938	Celf2
ENSMUSG00000025782	-0.0912	-1.0652	0.473302	0.888722	-0.2716	-1.2072	0.0929424	0.998938	Taf3
ENSMUSG00000025781	0.0483	1.0341	0.581158	0.919272	-0.0442	-1.0311	0.679407	0.998938	Atp5c1
ENSMUSG00000037262	-0.0957	-1.0686	0.427836	0.870147	0.1965	1.1459	0.191274	0.998938	Kin
ENSMUSG00000037254	0.1104	1.0795	0.242682	0.791623	0.2024	1.1506	0.0881767	0.998938	Itih2
ENSMUSG00000025780	0.4686	1.3838	0.0631958	0.610289	-0.0254	-1.0178	0.930693	0.998938	Itih5
ENSMUSG00000026778	-0.7301	-1.6588	0.135368	0.70937	0.5656	1.4801	0.334631	0.998938	Prkcq
ENSMUSG00000026773	-0.5159	-1.4299	0.140356	0.715189	0.1406	1.1024	0.734329	0.998938	Pfkfb3
ENSMUSG00000037197	0.122	1.0882	0.030483	0.514926	0.1893	1.1402	0.00835436	0.752328	Rbm17
ENSMUSG00000023206	0.0817	1.0583	0.541045	0.909267	0.0382	1.0269	0.814328	0.998938	Il15ra
ENSMUSG00000058594	-0.1066	-1.0767	0.139602	0.71448	-0.0665	-1.0472	0.44024	0.998938	Fbxo18
ENSMUSG00000047909	-0.028	-1.0196	0.819675	0.974737	0.1133	1.0817	0.4548	0.998938	Ankrd16
ENSMUSG00000026768	-0.0116	-1.0081	0.976202	0.994929	-0.0329	-1.0231	0.945014	0.998938	Itga8
ENSMUSG00000026767	-0.0022	-1.0015	0.973647	0.994709	-0.153	-1.1119	0.076825	0.998938	Fam188a
ENSMUSG00000026730	0.0349	1.0245	0.77709	0.967447	-0.0901	-1.0645	0.551866	0.998938	Pter
ENSMUSG00000026727	-0.0244	-1.017	0.834712	0.976836	-0.1072	-1.0771	0.457567	0.998938	Rsu1
ENSMUSG00000026723	0.4005	1.32	0.135377	0.70937	-0.0602	-1.0426	0.8495	0.998938	Trdmt1
ENSMUSG00000026728	0.2916	1.224	0.449318	0.878014	0.5001	1.4143	0.2936	0.998938	Vim
ENSMUSG00000063275	0.0191	1.0133	0.89899	0.987888	0.1607	1.1179	0.38863	0.998938	Ptpla
ENSMUSG00000086657	0.4822	1.3969	0.345634	0.840752	0.8808	1.8413	0.166599	0.998938	4921530L18Rik
ENSMUSG00000026718	-0.1403	-1.1022	0.0437049	0.53786	-0.1465	-1.1069	0.0804732	0.998938	Stam
ENSMUSG00000026712	0.0166	1.0116	0.958338	0.994297	-0.0684	-1.0486	0.860762	0.998938	Mrc1
ENSMUSG00000026707	-0.0136	-1.0094	0.946662	0.993984	-0.0203	-1.0141	0.934943	0.998938	Nsun6
ENSMUSG00000017418	-0.2246	-1.1685	0.0738059	0.613767	-0.0134	-1.0093	0.927041	0.998938	Arl5b
ENSMUSG00000054057	-0.1673	-1.123	0.691083	0.946111	0.3367	1.2628	0.515635	0.998938	A930004D18Rik
ENSMUSG00000054074	-0.0431	-1.0303	0.930008	0.991792	-0.2864	-1.2196	0.634959	0.998938	Skida1
ENSMUSG00000026743	-0.2002	-1.1489	0.0111171	0.404235	-0.1007	-1.0723	0.255963	0.998938	Mllt10
ENSMUSG00000026740	0.0246	1.0172	0.796298	0.968921	0.0376	1.0264	0.747202	0.998938	Dnajc1
ENSMUSG00000051154	0.2136	1.1596	0.0479344	0.555315	-0.1149	-1.0829	0.360905	0.998938	Commd3
ENSMUSG00000026739	-0.0123	-1.0086	0.900539	0.987888	-0.1812	-1.1338	0.147108	0.998938	Bmi1
ENSMUSG00000026737	0.1338	1.0972	0.630535	0.931553	0.1821	1.1345	0.593405	0.998938	Pip4k2a
ENSMUSG00000023094	0.274	1.2092	0.0490217	0.559518	0.0328	1.023	0.837584	0.998938	Msrb2
ENSMUSG00000043415	-0.2198	-1.1646	0.106598	0.678546	0.1915	1.1419	0.241514	0.998938	Otud1
ENSMUSG00000036617	0.1834	1.1356	0.225279	0.776843	-0.0993	-1.0713	0.584717	0.998938	Etl4
ENSMUSG00000036591	-0.0558	-1.0394	0.518401	0.904221	0.0045	1.0031	0.965594	0.999064	Arhgap21
ENSMUSG00000075514	0.4526	1.3685	0.200903	0.757282	0.5284	1.4424	0.221637	0.998938	Gm13375
ENSMUSG00000048550	0.3137	1.2429	0.0334644	0.524436	-0.1953	-1.1449	0.254417	0.998938	Thnsl1
ENSMUSG00000083863	0.0198	1.0138	0.948703	0.993984	-0.5422	-1.4562	0.163949	0.998938	Gm13341
ENSMUSG00000083563	0.0437	1.0308	0.865935	0.981811	-0.1357	-1.0986	0.669535	0.998938	Gm13340
ENSMUSG00000082884	0.3556	1.2795	0.595544	0.925568	-0.9305	-1.906	0.264181	0.998938	Gm13339
ENSMUSG00000026786	0.0006	1.0004	0.999023	0.999534	1.2221	2.3329	0.0404085	0.998938	Apbb1ip
ENSMUSG00000026784	0.0341	1.0239	0.833554	0.976676	-0.1323	-1.096	0.508054	0.998938	Pdss1
ENSMUSG00000058835	0.0349	1.0245	0.6034	0.926665	-0.103	-1.074	0.219638	0.998938	Abi1
ENSMUSG00000026781	-0.1337	-1.0971	0.354751	0.847345	-0.0216	-1.0151	0.901426	0.998938	Acbd5
ENSMUSG00000026779	0.0266	1.0186	0.917768	0.989892	0.1009	1.0724	0.749751	0.998938	Mastl
ENSMUSG00000026775	0.0185	1.0129	0.758807	0.965126	-0.0836	-1.0596	0.26745	0.998938	Yme1l1
ENSMUSG00000084098	0.1751	1.1291	0.351833	0.844985	0.0752	1.0535	0.741164	0.998938	Gm13422
ENSMUSG00000026771	-0.1851	-1.1369	0.146652	0.722809	0.1037	1.0745	0.495327	0.998938	Spopl
ENSMUSG00000026986	-0.0966	-1.0692	0.654824	0.937042	-0.2045	-1.1523	0.442426	0.998938	Hnmt
ENSMUSG00000083116	-0.0321	-1.0225	0.914902	0.989354	-0.6131	-1.5296	0.109545	0.998938	Gm13410
ENSMUSG00000026981	0.5694	1.4839	0.0780967	0.627801	-0.0085	-1.0059	0.981977	0.999115	Il1rn
ENSMUSG00000026979	0.5665	1.4809	0.06803	0.610289	0.4142	1.3325	0.259828	0.998938	Psd4
ENSMUSG00000084241	0.0675	1.0479	0.769349	0.966962	0.0836	1.0597	0.766895	0.998938	Gm13416
ENSMUSG00000036893	-0.094	-1.0673	0.0937865	0.654434	-0.1003	-1.072	0.140198	0.998938	Ehmt1
ENSMUSG00000026972	0.0737	1.0524	0.692357	0.946188	0.6199	1.5368	0.0137223	0.83322	Arrdc1
ENSMUSG00000026974	-0.2145	-1.1603	0.0418319	0.534259	-0.1368	-1.0995	0.266166	0.998938	Zmynd19
ENSMUSG00000026975	0.2113	1.1577	0.139619	0.71448	-0.1486	-1.1085	0.385068	0.998938	Dph7
ENSMUSG00000036850	0.0732	1.0521	0.556324	0.913689	-0.1064	-1.0766	0.486086	0.998938	Mrpl41
ENSMUSG00000036833	0.354	1.2781	0.00922488	0.384797	0.0563	1.0398	0.705714	0.998938	Pnpla7
ENSMUSG00000006476	0.0672	1.0477	0.277356	0.810355	-0.019	-1.0133	0.798298	0.998938	Nsmf
ENSMUSG00000036813	0.0978	1.0702	0.266539	0.803066	0.0301	1.0211	0.775816	0.998938	Entpd8
ENSMUSG00000078202	-0.4225	-1.3403	0.409428	0.862737	1.4384	2.7101	0.0316554	0.986847	Nrarp
ENSMUSG00000059555	0.1535	1.1123	0.506607	0.899731	0.018	1.0126	0.94891	0.998938	Tor4a
ENSMUSG00000013465	0.1403	1.1021	0.0465094	0.554089	0.1717	1.1264	0.0466292	0.998938	Nelfb
ENSMUSG00000036752	0.086	1.0614	0.401976	0.8621	-0.1065	-1.0766	0.396432	0.998938	Tubb4b
ENSMUSG00000006471	-0.0805	-1.0574	0.333793	0.838082	0.0244	1.017	0.808586	0.998938	Ndor1
ENSMUSG00000078201	0.1782	1.1315	0.256867	0.796855	0.0877	1.0627	0.642934	0.998938	Tmem203
ENSMUSG00000048707	0.2586	1.1963	0.0638698	0.610289	0.0849	1.0607	0.600679	0.998938	Tprn
ENSMUSG00000026966	0.1021	1.0733	0.335052	0.838497	0.0923	1.0661	0.473762	0.998938	Ssna1
ENSMUSG00000026965	-0.0648	-1.0459	0.410451	0.862737	0.0322	1.0226	0.73571	0.998938	Anapc2
ENSMUSG00000097345	0.5797	1.4946	0.0921109	0.651963	0.227	1.1704	0.574718	0.998938	AA543186
ENSMUSG00000036646	-0.0477	-1.0336	0.562844	0.914479	0.1211	1.0875	0.238701	0.998938	Man1b1
ENSMUSG00000026958	-0.0535	-1.0378	0.66377	0.939977	0.0001	1	0.999689	0.999824	Dpp7
ENSMUSG00000026956	0.3642	1.2872	0.147327	0.722809	0.2442	1.1845	0.41667	0.998938	Uap1l1
ENSMUSG00000026955	0.5507	1.4648	0.359537	0.850231	0.248	1.1875	0.733264	0.998938	Sapcd2
ENSMUSG00000015085	-0.0311	-1.0218	0.913176	0.989029	0.1455	1.1061	0.677404	0.998938	Entpd2
ENSMUSG00000015094	0.1455	1.1061	0.416372	0.86432	0.4482	1.3643	0.0520969	0.998938	Npdc1
ENSMUSG00000036587	0.3994	1.319	0.505861	0.899446	0.2214	1.1659	0.762043	0.998938	Fut7
ENSMUSG00000026944	-0.1198	-1.0866	0.459829	0.882082	-0.0203	-1.0142	0.917677	0.998938	Abca2
ENSMUSG00000047617	-0.1798	-1.1327	0.374618	0.854758	-0.0413	-1.0291	0.866084	0.998938	BC029214
ENSMUSG00000015090	0.5056	1.4197	0.410064	0.862737	0.4353	1.3521	0.560441	0.998938	Ptgds
ENSMUSG00000015083	0.0353	1.0247	0.773736	0.96716	0.0217	1.0151	0.885193	0.998938	C8g
ENSMUSG00000015095	0.0273	1.0191	0.67063	0.942192	0.0251	1.0176	0.748705	0.998938	Fbxw5
ENSMUSG00000026942	0.0662	1.047	0.378785	0.85483	-0.049	-1.0346	0.591891	0.998938	Traf2
ENSMUSG00000015092	0.0916	1.0655	0.202261	0.758121	0.0157	1.0109	0.854623	0.998938	Edf1
ENSMUSG00000026941	-0.1894	-1.1403	0.606502	0.927891	0.0714	1.0507	0.873572	0.998938	Mamdc4
ENSMUSG00000036504	0.1976	1.1468	0.654514	0.937042	-0.762	-1.6958	0.170304	0.998938	Phpt1
ENSMUSG00000015087	-0.1472	-1.1074	0.0651069	0.610289	0.0183	1.0128	0.843021	0.998938	Rabl6
ENSMUSG00000026939	0.0802	1.0571	0.560924	0.914277	0.2342	1.1762	0.175882	0.998938	Tmem141
ENSMUSG00000026938	0.0004	1.0003	0.998572	0.999534	0.4925	1.4069	0.088459	0.998938	Fcna
ENSMUSG00000062061	0.449	1.3651	0.319825	0.832774	-0.0927	-1.0664	0.864753	0.998938	Obp2a
ENSMUSG00000049086	-0.1828	-1.1351	0.544999	0.910756	0.0984	1.0706	0.789251	0.998938	Bmyc
ENSMUSG00000026933	-0.1987	-1.1477	0.0425776	0.534853	0.1756	1.1295	0.131417	0.998938	Camsap1
ENSMUSG00000036352	0.0715	1.0508	0.346035	0.840752	-0.0844	-1.0602	0.363584	0.998938	Ubac1
ENSMUSG00000026932	-0.0617	-1.0437	0.480744	0.889469	0.0264	1.0185	0.804046	0.998938	Nacc2
ENSMUSG00000087679	0.0874	1.0624	0.211203	0.76629	0.0413	1.0291	0.621739	0.998938	C330006A16Rik
ENSMUSG00000036327	0.009	1.0063	0.939493	0.992328	0.1019	1.0732	0.488089	0.998938	Qsox2
ENSMUSG00000026930	-0.0142	-1.0099	0.963798	0.99433	0.3084	1.2383	0.427226	0.998938	Gpsm1
ENSMUSG00000075467	0.2087	1.1557	0.0341853	0.524436	0.0933	1.0668	0.410602	0.998938	Dnlz
ENSMUSG00000026928	0.6828	1.6052	0.198012	0.756479	0.5139	1.4279	0.421334	0.998938	Card9
ENSMUSG00000036281	-0.0481	-1.0339	0.719157	0.953171	-0.0755	-1.0538	0.645337	0.998938	Snapc4
ENSMUSG00000085767	-0.3265	-1.254	0.490078	0.893695	-0.0519	-1.0366	0.928129	0.998938	Gm13563
ENSMUSG00000026927	-0.0083	-1.0058	0.918111	0.989996	-0.0238	-1.0167	0.810297	0.998938	Sdccag3
ENSMUSG00000026926	0.0409	1.0288	0.537072	0.907787	0.0381	1.0267	0.63813	0.998938	Pmpca
ENSMUSG00000026925	0.0639	1.0453	0.581415	0.919272	0.1504	1.1099	0.295817	0.998938	Inpp5e
ENSMUSG00000026924	-0.0694	-1.0493	0.358877	0.849794	-0.114	-1.0822	0.223217	0.998938	Sec16a
ENSMUSG00000026923	-0.2925	-1.2248	0.151375	0.726339	0.1217	1.088	0.615679	0.998938	Notch1
ENSMUSG00000026921	0.049	1.0345	0.748165	0.96338	0.4334	1.3504	0.0312625	0.986847	Egfl7
ENSMUSG00000026922	0.2142	1.1601	0.0177706	0.452786	0.0368	1.0259	0.715584	0.998938	Agpat2
ENSMUSG00000097052	-0.516	-1.43	0.0615487	0.60948	-0.0294	-1.0206	0.926679	0.998938	Snhg7
ENSMUSG00000036160	-0.2181	-1.1632	0.0658472	0.610289	0.1223	1.0885	0.379189	0.998938	Surf6
ENSMUSG00000015776	-0.1084	-1.0781	0.228701	0.779287	0.0777	1.0554	0.474317	0.998938	Med22
ENSMUSG00000062647	-0.1986	-1.1476	0.0472787	0.554195	-0.1887	-1.1398	0.114779	0.998938	Rpl7a
ENSMUSG00000015790	0.024	1.0168	0.761118	0.965547	0.1235	1.0894	0.211961	0.998938	Surf1
ENSMUSG00000014873	-0.1991	-1.148	0.0199184	0.471341	0.1127	1.0812	0.24976	0.998938	Surf2
ENSMUSG00000014867	0.0455	1.032	0.522128	0.905527	-0.0657	-1.0466	0.451301	0.998938	Surf4
ENSMUSG00000052406	-0.0917	-1.0656	0.3026	0.82653	0.0932	1.0667	0.389543	0.998938	Rexo4
ENSMUSG00000014852	-0.0144	-1.01	0.951344	0.994297	0.3198	1.2482	0.276228	0.998938	Adamts13
ENSMUSG00000015488	0.0212	1.0148	0.829783	0.976425	-0.1591	-1.1166	0.199317	0.998938	Cacfd1
ENSMUSG00000036040	0.1384	1.1007	0.585645	0.920617	0.3939	1.314	0.214376	0.998938	Adamtsl2
ENSMUSG00000009614	0.0992	1.0712	0.48119	0.889736	0.0312	1.0219	0.855284	0.998938	Sardh
ENSMUSG00000009621	0.0529	1.0374	0.476645	0.888914	0.072	1.0512	0.430346	0.998938	Vav2
ENSMUSG00000026918	0.0268	1.0188	0.788778	0.968921	0.1544	1.1129	0.218429	0.998938	Brd3
ENSMUSG00000026917	0.053	1.0374	0.33868	0.838497	-0.1068	-1.0768	0.124165	0.998938	Wdr5
ENSMUSG00000085929	0.1247	1.0903	0.7353	0.958729	0.354	1.2781	0.436886	0.998938	Gm13421
ENSMUSG00000015846	0.0566	1.04	0.403567	0.8621	0.1377	1.1001	0.107771	0.998938	Rxra
ENSMUSG00000026837	0.1755	1.1294	0.53511	0.906674	0.3108	1.2404	0.373046	0.998938	Col5a1
ENSMUSG00000026833	0.2262	1.1697	0.391552	0.857769	0.2915	1.2239	0.36789	0.998938	Olfm1
ENSMUSG00000035772	-0.0247	-1.0173	0.777756	0.967447	-0.0985	-1.0706	0.364215	0.998938	Mrps2
ENSMUSG00000082895	0.2764	1.2112	0.517101	0.903574	-1.5331	-2.894	0.00848296	0.752328	Rpsa-ps9
ENSMUSG00000026821	0.2465	1.1863	0.31091	0.829661	0.0507	1.0357	0.862782	0.998938	Ralgds
ENSMUSG00000026816	0.1945	1.1443	0.127552	0.701579	-0.1663	-1.1222	0.278278	0.998938	Gtf3c5
ENSMUSG00000026812	-0.08	-1.057	0.251179	0.796496	0.0794	1.0566	0.349181	0.998938	Tsc1
ENSMUSG00000035666	0.0454	1.032	0.398449	0.859889	-0.0666	-1.0472	0.314418	0.998938	Gtf3c4
ENSMUSG00000026806	0.0298	1.0208	0.757023	0.964953	-0.3084	-1.2383	0.0169831	0.894446	Ddx31
ENSMUSG00000026803	-0.2241	-1.168	0.046283	0.552897	0.0583	1.0412	0.652734	0.998938	Ttf1
ENSMUSG00000043535	-0.0453	-1.0319	0.614159	0.928932	-0.0066	-1.0046	0.951862	0.998938	Setx
ENSMUSG00000035513	-0.1103	-1.0795	0.81354	0.972992	0.1522	1.1113	0.790528	0.998938	Ntng2
ENSMUSG00000079499	0.2113	1.1577	0.623242	0.930803	-0.8821	-1.843	0.107057	0.998938	6530402F18Rik
ENSMUSG00000026799	-0.1293	-1.0938	0.3522	0.844985	-0.1297	-1.0941	0.444027	0.998938	Med27
ENSMUSG00000039844	0.0981	1.0703	0.168217	0.739244	0.0785	1.0559	0.359482	0.998938	Rapgef1
ENSMUSG00000039826	0.1888	1.1398	0.076519	0.621964	-0.0184	-1.0129	0.881889	0.998938	Trub2
ENSMUSG00000026798	0.0575	1.0406	0.687059	0.946057	0.1235	1.0894	0.481972	0.998938	Coq4
ENSMUSG00000059316	0.1497	1.1093	0.0708403	0.610289	0.0454	1.032	0.638257	0.998938	Slc27a4
ENSMUSG00000069020	0.0646	1.0458	0.537043	0.907787	-0.0598	-1.0423	0.639905	0.998938	Urm1
ENSMUSG00000026790	0.0292	1.0204	0.79134	0.968921	-0.076	-1.0541	0.575107	0.998938	Odf2
ENSMUSG00000019715	0.0451	1.0318	0.511524	0.901593	0.0088	1.0061	0.916357	0.998938	Gle1
ENSMUSG00000057738	-0.0979	-1.0702	0.263102	0.802469	0.0373	1.0262	0.723316	0.998938	Sptan1
ENSMUSG00000039715	0.2615	1.1987	0.202771	0.758121	0.1911	1.1416	0.439713	0.998938	Wdr34
ENSMUSG00000054766	-0.0242	-1.0169	0.672124	0.942192	-0.0569	-1.0402	0.420202	0.998938	Set
ENSMUSG00000026785	-0.401	-1.3204	0.135606	0.709688	0.0191	1.0133	0.952119	0.998938	Pkn3
ENSMUSG00000015335	-0.0626	-1.0443	0.566172	0.91569	-0.0191	-1.0133	0.885652	0.998938	Zdhhc12
ENSMUSG00000039686	0.0499	1.0352	0.569595	0.916423	0.0197	1.0138	0.85351	0.998938	Zer1
ENSMUSG00000039678	-0.0908	-1.0649	0.243733	0.792826	-0.0372	-1.0261	0.690859	0.998938	Tbc1d13
ENSMUSG00000085401	0.4002	1.3197	0.0424696	0.534853	-0.319	-1.2475	0.170576	0.998938	Slc39a1-ps
ENSMUSG00000015337	-0.0521	-1.0368	0.583076	0.919891	-0.0317	-1.0222	0.78436	0.998938	Endog
ENSMUSG00000039660	-0.0325	-1.0228	0.727463	0.956497	-0.1011	-1.0726	0.381693	0.998938	D2Wsu81e
ENSMUSG00000039648	0.2035	1.1515	0.0395042	0.530055	0.0467	1.0329	0.680357	0.998938	Ccbl1
ENSMUSG00000007476	0.1711	1.1259	0.179321	0.745245	0.1014	1.0728	0.506285	0.998938	Lrrc8a
ENSMUSG00000079484	-0.3684	-1.2909	0.37433	0.854758	-0.1103	-1.0794	0.826101	0.998938	Phyhd1
ENSMUSG00000075419	0.0211	1.0147	0.826617	0.976279	0.0962	1.0689	0.419491	0.998938	Dolk
ENSMUSG00000052533	-0.1214	-1.0878	0.185877	0.749315	0.0643	1.0456	0.557952	0.998938	Nup188
ENSMUSG00000026860	0.0212	1.0148	0.804304	0.970741	0.0168	1.0117	0.872601	0.998938	Sh3glb2
ENSMUSG00000026858	0.0939	1.0672	0.418585	0.865407	-0.0748	-1.0532	0.596749	0.998938	Fam73b
ENSMUSG00000026856	0.1003	1.072	0.430739	0.870147	-0.0468	-1.033	0.762047	0.998938	Dolpp1
ENSMUSG00000026853	-0.1254	-1.0908	0.459001	0.882032	0.116	1.0837	0.574721	0.998938	Crat
ENSMUSG00000039515	0.0667	1.0473	0.415925	0.86432	0.0063	1.0044	0.949379	0.998938	Ppp2r4
ENSMUSG00000089762	0.7839	1.7217	0.255204	0.796855	0.2384	1.1797	0.773274	0.998938	Ier5l
ENSMUSG00000026857	0.1175	1.0849	0.366812	0.852937	-0.147	-1.1072	0.357072	0.998938	Ntmt1
ENSMUSG00000039483	0.0314	1.022	0.754476	0.963952	-0.256	-1.1942	0.0504095	0.998938	Asb6
ENSMUSG00000050737	0.287	1.2201	0.498597	0.896059	0.5108	1.4248	0.329344	0.998938	Ptges
ENSMUSG00000026848	-0.1567	-1.1147	0.0299301	0.512134	0.0175	1.0122	0.830426	0.998938	Tor1b
ENSMUSG00000026849	-0.016	-1.0112	0.824699	0.97569	0.1184	1.0855	0.193676	0.998938	Tor1a
ENSMUSG00000026851	-0.0138	-1.0096	0.901941	0.987888	-0.0799	-1.0569	0.562001	0.998938	BC005624
ENSMUSG00000026854	-0.0958	-1.0686	0.462675	0.883798	0.1715	1.1262	0.287501	0.998938	Usp20
ENSMUSG00000075415	-0.2034	-1.1514	0.00831442	0.365185	-0.0286	-1.02	0.734176	0.998938	Fnbp1
ENSMUSG00000087269	-0.122	-1.0883	0.767167	0.966569	1.0695	2.0987	0.0467605	0.998938	D330023K18Rik
ENSMUSG00000000194	-0.0013	-1.0009	0.98418	0.996774	0.0452	1.0318	0.584812	0.998938	Gpr107
ENSMUSG00000055632	0.1998	1.1486	0.385058	0.856201	-0.2928	-1.225	0.301256	0.998938	Hmcn2
ENSMUSG00000076441	-0.1131	-1.0816	0.577794	0.919272	0.0229	1.016	0.926355	0.998938	Ass1
ENSMUSG00000026843	-0.1514	-1.1107	0.0928376	0.651963	0.0382	1.0268	0.717517	0.998938	Fubp3
ENSMUSG00000039356	-0.0333	-1.0234	0.758647	0.965126	-0.1815	-1.1341	0.18363	0.998938	Exosc2
ENSMUSG00000026842	-0.0267	-1.0187	0.710206	0.951611	0.1103	1.0795	0.220551	0.998938	Abl1
ENSMUSG00000026840	0.0498	1.0351	0.897866	0.987888	0.0676	1.048	0.886983	0.998938	Lamc3
ENSMUSG00000001855	-0.1679	-1.1235	0.0818592	0.632384	-0.034	-1.0238	0.763168	0.998938	Nup214
ENSMUSG00000050592	0.1608	1.1179	0.607148	0.927891	0.6901	1.6134	0.0847419	0.998938	Fam78a
ENSMUSG00000039262	-0.0306	-1.0215	0.75172	0.963952	0.0638	1.0452	0.591689	0.998938	Prrc2b
ENSMUSG00000039254	-0.0955	-1.0684	0.342503	0.839969	-0.2125	-1.1587	0.0945911	0.998938	Pomt1
ENSMUSG00000002550	0.0188	1.0131	0.810258	0.972901	-0.13	-1.0943	0.187916	0.998938	Uck1
ENSMUSG00000044627	0.0948	1.0679	0.21775	0.771484	-0.0006	-1.0004	0.995111	0.999672	Swi5
ENSMUSG00000002546	-0.0968	-1.0694	0.0516391	0.573525	0.0458	1.0323	0.428221	0.998938	Golga2
ENSMUSG00000039205	-0.1146	-1.0827	0.250908	0.796496	0.0159	1.0111	0.894576	0.998938	Ciz1
ENSMUSG00000039195	0.1829	1.1352	0.236167	0.78464	-0.1993	-1.1481	0.289868	0.998938	1110008P14Rik
ENSMUSG00000026822	1.7396	3.3393	0.277307	0.810355	0.2625	1.1995	0.891523	0.998938	Lcn2
ENSMUSG00000026820	0.2738	1.209	0.0137001	0.428344	0.0735	1.0523	0.55255	0.998938	Ptges2
ENSMUSG00000026819	0.2494	1.1887	0.371731	0.853924	0.1201	1.0868	0.722597	0.998938	Slc25a25
ENSMUSG00000039164	-0.2444	-1.1846	0.216704	0.7708	0.0995	1.0714	0.67471	0.998938	Naif1
ENSMUSG00000039157	-0.1521	-1.1112	0.255629	0.796855	-0.3498	-1.2744	0.0416889	0.998938	Fam102a
ENSMUSG00000026810	0.0822	1.0587	0.498604	0.896059	0.0003	1.0002	0.998592	0.999672	Dpm2
ENSMUSG00000079442	0.0202	1.0141	0.938953	0.992328	-0.309	-1.2388	0.345935	0.998938	St6galnac4
ENSMUSG00000026811	-0.0265	-1.0186	0.73247	0.958618	0.0942	1.0675	0.327931	0.998938	St6galnac6
ENSMUSG00000026817	-0.1827	-1.135	0.545887	0.911207	0.7472	1.6786	0.0559819	0.998938	Ak1
ENSMUSG00000026814	-0.0151	-1.0105	0.955684	0.994297	0.1312	1.0952	0.694137	0.998938	Eng
ENSMUSG00000009566	0.1697	1.1248	0.0768725	0.622485	-0.0041	-1.0028	0.970975	0.999064	Fpgs
ENSMUSG00000009555	-0.0252	-1.0176	0.704348	0.950107	0.1548	1.1133	0.0702984	0.998938	Cdk9
ENSMUSG00000059013	-0.1367	-1.0994	0.133067	0.706915	0.2157	1.1613	0.0582244	0.998938	Sh2d3c
ENSMUSG00000009563	0.0834	1.0595	0.292101	0.819826	0.0222	1.0155	0.815551	0.998938	Tor2a
ENSMUSG00000053746	0.3827	1.3037	0.430012	0.870147	0.313	1.2423	0.596155	0.998938	Ptrh1
ENSMUSG00000026797	-0.2695	-1.2054	0.420804	0.866281	-0.0506	-1.0357	0.900809	0.998938	Stxbp1
ENSMUSG00000026796	0.2574	1.1953	0.499886	0.896782	0.1846	1.1365	0.691452	0.998938	Fam129b
ENSMUSG00000026792	-0.1469	-1.1072	0.175944	0.742713	-0.1068	-1.0768	0.412841	0.998938	Lrsam1
ENSMUSG00000038900	-0.1683	-1.1237	0.0405466	0.534259	-0.1088	-1.0784	0.256444	0.998938	Rpl12
ENSMUSG00000026791	0.067	1.0475	0.599095	0.926487	0.1028	1.0738	0.511167	0.998938	Slc2a8
ENSMUSG00000038831	-0.1333	-1.0968	0.539397	0.908376	-0.0202	-1.0141	0.939011	0.998938	Ralgps1
ENSMUSG00000004105	-0.0064	-1.0044	0.977785	0.994957	0.4793	1.3941	0.101009	0.998938	Angptl2
ENSMUSG00000068966	-0.0359	-1.0252	0.824815	0.97569	0.1465	1.1068	0.464983	0.998938	Zbtb34
ENSMUSG00000026788	-0.062	-1.0439	0.460596	0.882082	-0.0204	-1.0143	0.841518	0.998938	Zbtb43
ENSMUSG00000038740	0.4685	1.3837	0.10571	0.676156	0.6107	1.527	0.0867443	0.998938	Mvb12b
ENSMUSG00000038718	0.043	1.0302	0.778529	0.967567	-0.1071	-1.0771	0.568305	0.998938	Pbx3
ENSMUSG00000038696	0.0923	1.0661	0.224474	0.776843	0.069	1.049	0.451911	0.998938	Mapkap1
ENSMUSG00000081992	0.6243	1.5414	0.202173	0.758121	-0.5293	-1.4432	0.370914	0.998938	Gm13408
ENSMUSG00000026867	-0.0776	-1.0553	0.100973	0.665059	0.1217	1.088	0.0406049	0.998938	Gapvd1
ENSMUSG00000026864	-0.2534	-1.192	0.186493	0.749315	-0.3528	-1.277	0.136198	0.998938	Hspa5
ENSMUSG00000070953	0.0612	1.0433	0.516488	0.903378	-0.1839	-1.1359	0.122933	0.998938	Rabepk
ENSMUSG00000035949	-0.0139	-1.0097	0.800532	0.969573	-0.0017	-1.0012	0.980145	0.999115	Fbxw2
ENSMUSG00000026869	-0.1071	-1.077	0.195838	0.755556	-0.1282	-1.0929	0.205535	0.998938	Psmd5
ENSMUSG00000026870	0.1499	1.1095	0.183336	0.748902	-0.0076	-1.0053	0.95496	0.998938	Cutal
ENSMUSG00000026873	0.7156	1.6422	0.168905	0.739701	0.2378	1.1792	0.701013	0.998938	Phf19
ENSMUSG00000026875	0.0164	1.0115	0.970895	0.994709	0.5037	1.4179	0.367358	0.998938	Traf1
ENSMUSG00000026874	-0.1445	-1.1054	0.126987	0.701171	0.0176	1.0122	0.875171	0.998938	Hc
ENSMUSG00000035875	0.0566	1.04	0.618018	0.929071	-0.0727	-1.0517	0.601072	0.998938	AI182371
ENSMUSG00000057110	0.1005	1.0721	0.287212	0.817052	-0.1028	-1.0739	0.371309	0.998938	Cep110
ENSMUSG00000026878	0.0869	1.0621	0.179592	0.745322	-0.0326	-1.0229	0.672756	0.998938	Rab14
ENSMUSG00000026879	-0.0105	-1.0073	0.957243	0.994297	0.4904	1.4049	0.0539833	0.998938	Gsn
ENSMUSG00000026880	0.0065	1.0045	0.945166	0.993984	-0.0538	-1.038	0.641349	0.998938	Stom
ENSMUSG00000075391	0.5374	1.4513	0.387943	0.856352	-1.1835	-2.2712	0.130054	0.998938	Gm13443
ENSMUSG00000035778	0.0549	1.0388	0.878688	0.985128	0.3105	1.2402	0.483818	0.998938	Ggta1
ENSMUSG00000026883	0.0361	1.0254	0.754173	0.963952	0.0275	1.0192	0.845693	0.998938	Dab2ip
ENSMUSG00000026895	0.1027	1.0738	0.287508	0.817052	0.0142	1.0099	0.902736	0.998938	Ndufa8
ENSMUSG00000026890	-0.3937	-1.3138	0.0818148	0.632384	0.205	1.1527	0.441382	0.998938	Lhx6
ENSMUSG00000026889	0.0588	1.0416	0.491014	0.894296	0.1243	1.09	0.241262	0.998938	Rbm18
ENSMUSG00000026887	0.1115	1.0803	0.171628	0.740864	-0.1356	-1.0985	0.174344	0.998938	Mrrf
ENSMUSG00000047250	0.284	1.2176	0.224176	0.776843	0.4727	1.3877	0.105068	0.998938	Ptgs1
ENSMUSG00000083716	-0.2473	-1.187	0.143938	0.719026	-0.2367	-1.1783	0.247367	0.998938	Gm13436
ENSMUSG00000009030	-0.0795	-1.0566	0.251996	0.796496	-0.1429	-1.1041	0.100336	0.998938	Pdcl
ENSMUSG00000075376	0.0705	1.0501	0.518762	0.904508	0.0144	1.01	0.913672	0.998938	Rc3h2
ENSMUSG00000066798	-0.1054	-1.0758	0.448301	0.877582	-0.2486	-1.188	0.153709	0.998938	Zbtb6
ENSMUSG00000050714	-0.1167	-1.0843	0.492134	0.894343	0.2122	1.1585	0.312109	0.998938	Zbtb26
ENSMUSG00000035437	0.0806	1.0574	0.335162	0.838497	-0.0697	-1.0495	0.492594	0.998938	Rabgap1
ENSMUSG00000026915	-0.008	-1.0056	0.932625	0.992325	0.0149	1.0104	0.897961	0.998938	Strbp
ENSMUSG00000035392	-0.0906	-1.0648	0.201633	0.757942	0.0338	1.0237	0.69032	0.998938	Dennd1a
ENSMUSG00000000247	0.0328	1.023	0.918593	0.989996	-0.3113	-1.2408	0.433006	0.998938	Lhx2
ENSMUSG00000026749	0.1253	1.0907	0.168268	0.739244	-0.2066	-1.1539	0.0698981	0.998938	Nek6
ENSMUSG00000026750	0.0598	1.0423	0.441267	0.873674	-0.0603	-1.0427	0.524715	0.998938	Psmb7
ENSMUSG00000063972	0.0436	1.0307	0.73393	0.958654	-0.3017	-1.2326	0.0681871	0.998938	Nr6a1
ENSMUSG00000035295	-0.3288	-1.256	0.40423	0.8621	0.0139	1.0097	0.976796	0.999064	Wdr38
ENSMUSG00000062997	0.0064	1.0044	0.94198	0.992471	-0.0479	-1.0338	0.65522	0.998938	Rpl35
ENSMUSG00000026755	0.0452	1.0318	0.498516	0.896059	-0.1347	-1.0979	0.111002	0.998938	Arpc5l
ENSMUSG00000026754	-0.2005	-1.1491	0.0391262	0.530055	-0.1109	-1.0799	0.325398	0.998938	Golga1
ENSMUSG00000035236	0.1492	1.109	0.527038	0.905849	-0.1133	-1.0817	0.693922	0.998938	Scai
ENSMUSG00000026753	0.0339	1.0238	0.59362	0.924427	-0.1296	-1.094	0.108831	0.998938	Ppp6c
ENSMUSG00000082536	-0.0582	-1.0412	0.672775	0.942192	-0.2895	-1.2222	0.0997507	0.998938	Gm13456
ENSMUSG00000081999	0.3416	1.2672	0.326508	0.834608	0.1864	1.1379	0.658141	0.998938	Gm13461
ENSMUSG00000026866	-0.0082	-1.0057	0.951597	0.994297	0.0189	1.0132	0.908724	0.998938	Kynu
ENSMUSG00000049744	-0.0751	-1.0534	0.817898	0.974524	0.5909	1.5062	0.15215	0.998938	Arhgap15
ENSMUSG00000036890	-0.2873	-1.2204	0.175876	0.742713	-0.0544	-1.0384	0.829584	0.998938	Gtdc1
ENSMUSG00000026872	0.0845	1.0604	0.781024	0.967567	0.1413	1.1029	0.704822	0.998938	Zeb2
ENSMUSG00000052248	-0.0707	-1.0502	0.91179	0.988846	0.3019	1.2328	0.69993	0.998938	Gm13476
ENSMUSG00000052155	0.1568	1.1148	0.133453	0.706915	0.3121	1.2415	0.0206009	0.947388	Acvr2a
ENSMUSG00000026761	-0.1219	-1.0882	0.0957071	0.658049	-0.1978	-1.147	0.0321792	0.986847	Orc4
ENSMUSG00000036792	-0.0708	-1.0503	0.530015	0.905905	0.1592	1.1166	0.255754	0.998938	Mbd5
ENSMUSG00000081272	0.0509	1.0359	0.528545	0.905849	0.0207	1.0144	0.83347	0.998938	Gm13509
ENSMUSG00000069495	0.0957	1.0686	0.38564	0.856201	0.0806	1.0574	0.548541	0.998938	Epc2
ENSMUSG00000026766	-0.0447	-1.0315	0.551214	0.912644	-0.0076	-1.0053	0.933523	0.998938	Mmadhc
ENSMUSG00000017144	-0.1665	-1.1223	0.283675	0.814744	0.0243	1.017	0.896685	0.998938	Rnd3
ENSMUSG00000087701	0.0236	1.0165	0.885035	0.986334	-0.4904	-1.4048	0.0240243	0.962133	Gm13493
ENSMUSG00000036249	-0.048	-1.0338	0.724441	0.954768	0.0646	1.0458	0.698556	0.998938	Rbm43
ENSMUSG00000026946	-0.0849	-1.0606	0.314703	0.829991	-0.2223	-1.1666	0.0412243	0.998938	Nmi
ENSMUSG00000036202	-0.131	-1.0951	0.377475	0.854758	-0.0507	-1.0357	0.778015	0.998938	Rif1
ENSMUSG00000026950	0.1159	1.0837	0.684087	0.945357	0.1432	1.1043	0.681551	0.998938	Neb
ENSMUSG00000086447	0.2079	1.155	0.610255	0.92792	0.1	1.0718	0.840742	0.998938	Gm13522
ENSMUSG00000036093	-0.0396	-1.0278	0.657806	0.938349	-0.1097	-1.079	0.32282	0.998938	Arl5a
ENSMUSG00000085315	0.3151	1.2441	0.341864	0.839294	0.1521	1.1112	0.70456	0.998938	A430018G15Rik
ENSMUSG00000055371	0.0226	1.0158	0.777891	0.967498	0.0118	1.0082	0.904237	0.998938	Stam2
ENSMUSG00000036053	-0.0253	-1.0177	0.930398	0.991794	0.3386	1.2646	0.345944	0.998938	Fmnl2
ENSMUSG00000061136	-0.0963	-1.069	0.240385	0.789311	-0.0608	-1.0431	0.53821	0.998938	Prpf40a
ENSMUSG00000026960	-0.0095	-1.0066	0.903352	0.988239	0.138	1.1004	0.163058	0.998938	Arl6ip6
ENSMUSG00000083287	1.1704	2.2508	0.0354274	0.525005	-0.8702	-1.8279	0.182201	0.998938	Gm13502
ENSMUSG00000082971	-0.3037	-1.2343	0.381524	0.855226	0.7103	1.6362	0.104964	0.998938	Gm13517
ENSMUSG00000054181	0.2717	1.2072	0.527226	0.905849	-0.146	-1.1065	0.78043	0.998938	A930012O16Rik
ENSMUSG00000026827	-0.1336	-1.097	0.352156	0.844985	-0.142	-1.1034	0.41805	0.998938	Gpd2
ENSMUSG00000026832	-0.0995	-1.0714	0.845453	0.97796	0.4884	1.4029	0.438847	0.998938	Cytip
ENSMUSG00000026836	0.0417	1.0293	0.638602	0.932601	-0.1057	-1.076	0.336962	0.998938	Acvr1
ENSMUSG00000026839	-0.8134	-1.7573	0.189508	0.750341	-0.0707	-1.0502	0.923736	0.998938	Upp2
ENSMUSG00000036641	-0.509	-1.4231	0.271237	0.807191	0.0826	1.0589	0.881873	0.998938	Ccdc148
ENSMUSG00000026991	-0.1675	-1.1231	0.118469	0.691854	0.0965	1.0692	0.449037	0.998938	Pkp4
ENSMUSG00000081157	-0.2445	-1.1847	0.487936	0.892699	-0.0003	-1.0002	0.999518	0.999824	Gm13552
ENSMUSG00000035168	-0.1153	-1.0832	0.43927	0.872324	0.2028	1.1509	0.271257	0.998938	Tanc1
ENSMUSG00000026988	0.3434	1.2687	0.0572788	0.595423	0.0816	1.0582	0.696304	0.998938	Wdsub1
ENSMUSG00000026987	-0.1469	-1.1072	0.238386	0.787034	0.1985	1.1475	0.195373	0.998938	Baz2b
ENSMUSG00000026977	0.1197	1.0865	0.219855	0.773946	-0.0849	-1.0606	0.47043	0.998938	42801
ENSMUSG00000060703	0.0975	1.0699	0.402725	0.8621	0.055	1.0389	0.69717	0.998938	Cd302
ENSMUSG00000026980	-0.0208	-1.0145	0.860917	0.981802	-0.2818	-1.2157	0.0661656	0.998938	Ly75
ENSMUSG00000054580	-0.2152	-1.1609	0.549329	0.91233	0.5467	1.4607	0.222772	0.998938	Pla2r1
ENSMUSG00000026970	0.1033	1.0742	0.179085	0.745245	0.1008	1.0724	0.279376	0.998938	Rbms1
ENSMUSG00000064289	-0.0974	-1.0698	0.31768	0.832382	-0.188	-1.1392	0.123454	0.998938	Tank
ENSMUSG00000026914	0.0703	1.0499	0.254719	0.796855	-0.1548	-1.1133	0.0495535	0.998938	Psmd14
ENSMUSG00000035000	-0.1801	-1.133	0.219964	0.773946	-0.0489	-1.0345	0.780823	0.998938	Dpp4
ENSMUSG00000026896	-0.5021	-1.4163	0.00150791	0.174172	-0.4484	-1.3645	0.0132323	0.832321	Ifih1
ENSMUSG00000026893	-0.133	-1.0966	0.409238	0.862737	-0.3743	-1.2962	0.0693496	0.998938	Gca
ENSMUSG00000075324	-0.2693	-1.2052	0.344436	0.840752	0.4265	1.344	0.22585	0.998938	Fign
ENSMUSG00000026888	0.1375	1.1	0.211752	0.766716	0.0142	1.0099	0.91398	0.998938	Grb14
ENSMUSG00000034903	-0.1954	-1.145	0.0209314	0.476503	0.0852	1.0608	0.375455	0.998938	Cobll1
ENSMUSG00000034848	0.042	1.0295	0.799026	0.969172	-0.1552	-1.1136	0.44589	0.998938	Ttc21b
ENSMUSG00000034780	1.0472	2.0665	0.00401085	0.276053	0.7863	1.7247	0.0562704	0.998938	B3galt1
ENSMUSG00000027030	-0.2244	-1.1683	0.336719	0.838497	-0.3314	-1.2582	0.249865	0.998938	Stk39
ENSMUSG00000075312	0.109	1.0785	0.678161	0.94296	-0.6114	-1.5277	0.0707205	0.998938	Gm13597
ENSMUSG00000027035	-0.0693	-1.0492	0.673147	0.942192	-0.2436	-1.184	0.235336	0.998938	Cers6
ENSMUSG00000034738	0.3587	1.2823	0.0396331	0.530055	-0.02	-1.014	0.919957	0.998938	Nostrin
ENSMUSG00000005233	0.1412	1.1029	0.487083	0.892647	0.0118	1.0082	0.961771	0.999064	Spc25
ENSMUSG00000027048	-0.1241	-1.0898	0.455644	0.880406	-0.0453	-1.0319	0.822698	0.998938	Abcb11
ENSMUSG00000027068	0.5251	1.439	0.0918698	0.651334	-0.248	-1.1875	0.499211	0.998938	Dhrs9
ENSMUSG00000027070	-0.6474	-1.5663	0.0968817	0.66052	-0.0281	-1.0197	0.950852	0.998938	Lrp2
ENSMUSG00000063145	0.0765	1.0545	0.635649	0.932216	-0.4659	-1.3811	0.0288302	0.975147	Bbs5
ENSMUSG00000027086	-0.2843	-1.2179	0.0140779	0.428537	0.0137	1.0095	0.915192	0.998938	Fastkd1
ENSMUSG00000042133	-0.169	-1.1243	0.031436	0.51937	-0.1189	-1.0859	0.194598	0.998938	Ppig
ENSMUSG00000027088	-0.0334	-1.0234	0.765397	0.966081	-0.1045	-1.0751	0.449194	0.998938	Phospho2
ENSMUSG00000042155	-0.1099	-1.0791	0.796259	0.968921	0.4522	1.3681	0.390734	0.998938	Klhl23
ENSMUSG00000068882	-0.013	-1.009	0.854352	0.980732	-0.0876	-1.0626	0.318053	0.998938	Ssb
ENSMUSG00000051730	0.0844	1.0603	0.521427	0.905527	0.1809	1.1336	0.2683	0.998938	Mettl5
ENSMUSG00000044308	-0.1209	-1.0874	0.357838	0.849661	-0.003	-1.0021	0.984834	0.999115	Ubr3
ENSMUSG00000047965	0.2623	1.1994	0.607056	0.927891	-0.4935	-1.4079	0.432053	0.998938	Rpl9-ps7
ENSMUSG00000075304	-0.5866	-1.5018	0.353411	0.846043	-0.0574	-1.0406	0.940106	0.998938	Sp5
ENSMUSG00000014959	0.0292	1.0205	0.649875	0.936556	-0.0046	-1.0032	0.953459	0.998938	Gorasp2
ENSMUSG00000041997	-0.0044	-1.003	0.941123	0.992457	-0.0049	-1.0034	0.946409	0.998938	Tlk1
ENSMUSG00000041975	-0.0765	-1.0545	0.412208	0.863314	-0.1794	-1.1324	0.126637	0.998938	Mettl8
ENSMUSG00000041966	0.1027	1.0738	0.167246	0.737882	-0.1467	-1.1071	0.110896	0.998938	Dcaf17
ENSMUSG00000027012	-0.0128	-1.0089	0.823385	0.975163	-0.1435	-1.1046	0.0545664	0.998938	Dync1i2
ENSMUSG00000027010	-0.0675	-1.0479	0.271878	0.807964	0.1799	1.1328	0.0247708	0.962133	Slc25a12
ENSMUSG00000027018	0.142	1.1034	0.282667	0.813794	0.0297	1.0208	0.851604	0.998938	Hat1
ENSMUSG00000041921	0.1771	1.1306	0.249383	0.796007	0.0625	1.0443	0.734824	0.998938	Metap1d
ENSMUSG00000027111	0.151	1.1104	0.615775	0.928932	0.4611	1.3766	0.2203	0.998938	Itga6
ENSMUSG00000006494	0.1316	1.0955	0.578194	0.919272	0.0992	1.0712	0.731389	0.998938	Pdk1
ENSMUSG00000049044	-0.2308	-1.1735	0.183836	0.748902	0.1201	1.0868	0.56331	0.998938	Rapgef4
ENSMUSG00000004085	0.0912	1.0652	0.512389	0.902241	-0.1485	-1.1085	0.385962	0.998938	Zak
ENSMUSG00000055612	0.1338	1.0972	0.460875	0.882082	-0.0645	-1.0457	0.77008	0.998938	Cdca7
ENSMUSG00000081957	-0.0486	-1.0343	0.892619	0.986907	0.051	1.036	0.907845	0.998938	Ak3l2-ps
ENSMUSG00000027109	0.0155	1.0108	0.879527	0.985347	0.0955	1.0685	0.450665	0.998938	Sp3
ENSMUSG00000063714	0.4477	1.3639	0.435446	0.870413	0.4278	1.3452	0.541303	0.998938	1700011J10Rik
ENSMUSG00000027108	0.0952	1.0682	0.131824	0.704493	-0.0929	-1.0665	0.223752	0.998938	Ola1
ENSMUSG00000041777	0.1006	1.0722	0.547591	0.911906	-0.0435	-1.0306	0.831009	0.998938	Cir1
ENSMUSG00000008226	-0.0127	-1.0088	0.860952	0.981802	-0.1305	-1.0947	0.153428	0.998938	Scrn3
ENSMUSG00000041762	0.0186	1.013	0.87332	0.98343	-0.1034	-1.0743	0.472733	0.998938	Gpr155
ENSMUSG00000075284	-0.0461	-1.0324	0.879221	0.985342	0.2304	1.1731	0.537284	0.998938	Wipf1
ENSMUSG00000086382	0.8261	1.7728	0.0642729	0.610289	-0.2072	-1.1545	0.689321	0.998938	Gm13705
ENSMUSG00000027104	-0.0832	-1.0594	0.157693	0.733239	-0.0988	-1.0709	0.170247	0.998938	Atf2
ENSMUSG00000018770	0.1252	1.0907	0.200613	0.756932	0.0235	1.0164	0.840315	0.998938	Atp5g3
ENSMUSG00000009207	-0.166	-1.122	0.360295	0.850557	0.1418	1.1032	0.520816	0.998938	Lnp
ENSMUSG00000027099	0.0623	1.0441	0.390313	0.857769	-0.133	-1.0966	0.143218	0.998938	Mtx2
ENSMUSG00000081406	-0.1817	-1.1342	0.294874	0.822523	-0.1835	-1.1357	0.385052	0.998938	Rps6-ps4
ENSMUSG00000059005	0.0613	1.0434	0.446967	0.876843	-0.1338	-1.0972	0.183947	0.998938	Hnrnpa3
ENSMUSG00000015839	-0.1332	-1.0967	0.317089	0.832194	0.0402	1.0282	0.802469	0.998938	Nfe2l2
ENSMUSG00000086813	0.3795	1.3009	0.13108	0.704493	-0.3714	-1.2936	0.221684	0.998938	Gm13657
ENSMUSG00000042410	-0.0312	-1.0219	0.688878	0.946057	-0.2581	-1.1959	0.0141386	0.843596	Agps
ENSMUSG00000075273	0.4907	1.4051	0.027225	0.509066	0.5121	1.4261	0.0549079	0.998938	Ttc30b
ENSMUSG00000075271	0.0369	1.0259	0.887819	0.986385	0.4095	1.3282	0.212966	0.998938	Ttc30a1
ENSMUSG00000042369	0.0153	1.0106	0.900085	0.987888	-0.1218	-1.0881	0.418532	0.998938	Rbm45
ENSMUSG00000002731	0.177	1.1306	0.122563	0.698134	-0.0473	-1.0334	0.726491	0.998938	Prkra
ENSMUSG00000002732	0.2448	1.1849	0.288948	0.817815	0.0529	1.0374	0.848852	0.998938	Fkbp7
ENSMUSG00000002733	-0.1602	-1.1174	0.0377077	0.530055	-0.1493	-1.109	0.10394	0.998938	Plekha3
ENSMUSG00000044033	-0.2688	-1.2048	0.0796575	0.629975	0.2587	1.1964	0.160778	0.998938	Ccdc141
ENSMUSG00000042272	0.1709	1.1257	0.500781	0.897309	0.2777	1.2122	0.374298	0.998938	Sestd1
ENSMUSG00000027016	-0.3352	-1.2616	0.100214	0.663682	0.5021	1.4163	0.0486846	0.998938	Zfp385b
ENSMUSG00000027014	-0.0601	-1.0425	0.53529	0.906863	0.0898	1.0642	0.450676	0.998938	Cwc22
ENSMUSG00000027011	0.0565	1.04	0.410106	0.862737	0.0941	1.0674	0.267096	0.998938	Ube2e3
ENSMUSG00000027009	-0.0512	-1.0361	0.889209	0.986385	0.2592	1.1968	0.566378	0.998938	Itga4
ENSMUSG00000075256	0.1464	1.1068	0.616662	0.928932	0.1982	1.1473	0.580216	0.998938	Cerkl
ENSMUSG00000027007	-0.1447	-1.1055	0.0325291	0.521648	-0.0042	-1.0029	0.956745	0.998938	Ssfa2
ENSMUSG00000059173	-0.0829	-1.0592	0.807142	0.972448	0.0567	1.0401	0.891609	0.998938	Pde1a
ENSMUSG00000027006	0.1784	1.1316	0.340419	0.838497	0.0792	1.0564	0.726346	0.998938	Dnajc10
ENSMUSG00000027004	0.1746	1.1286	0.620291	0.929694	0.1461	1.1066	0.734333	0.998938	Frzb
ENSMUSG00000027002	-0.0455	-1.0321	0.433672	0.870147	-0.0413	-1.0291	0.560018	0.998938	Nckap1
ENSMUSG00000027001	0.0955	1.0684	0.594002	0.924427	-0.4343	-1.3512	0.0604274	0.998938	Dusp19
ENSMUSG00000026999	-0.171	-1.1258	0.223436	0.776294	0.0147	1.0103	0.930052	0.998938	Nup35
ENSMUSG00000064193	0.2922	1.2245	0.482368	0.890295	-0.2635	-1.2004	0.603752	0.998938	Gm4735
ENSMUSG00000081400	-0.2648	-1.2015	0.56859	0.916202	0.2872	1.2202	0.613293	0.998938	Gm13680
ENSMUSG00000027091	0.0032	1.0022	0.96428	0.99433	-0.0418	-1.0294	0.631591	0.998938	Zc3h15
ENSMUSG00000027087	0.0403	1.0284	0.683414	0.945214	0.0041	1.0029	0.972642	0.999064	Itgav
ENSMUSG00000048388	0.4569	1.3726	0.3222	0.832774	1.049	2.0691	0.0735366	0.998938	Fam171b
ENSMUSG00000059588	0.2547	1.193	0.433173	0.870147	-0.3597	-1.2832	0.367526	0.998938	Calcrl
ENSMUSG00000027082	0.3934	1.3134	0.191089	0.750816	-0.0493	-1.0347	0.890709	0.998938	Tfpi
ENSMUSG00000034101	-0.0908	-1.065	0.180601	0.746073	-0.0404	-1.0284	0.618425	0.998938	Ctnnd1
ENSMUSG00000076437	0.0401	1.0282	0.776752	0.967441	0.2632	1.2001	0.141551	0.998938	2700094K13Rik
ENSMUSG00000050043	0.0505	1.0357	0.30168	0.82653	-0.0884	-1.0632	0.147039	0.998938	Tmx2
ENSMUSG00000027080	0.0412	1.029	0.685991	0.946057	-0.1057	-1.076	0.401179	0.998938	Med19
ENSMUSG00000034075	-0.1136	-1.0819	0.0794943	0.62988	0.0635	1.045	0.405479	0.998938	Zdhhc5
ENSMUSG00000027079	-0.0806	-1.0575	0.451252	0.878377	-0.1107	-1.0798	0.399338	0.998938	Clp1
ENSMUSG00000097187	0.3289	1.2561	0.167912	0.739244	-0.2491	-1.1885	0.385037	0.998938	Gm19426
ENSMUSG00000023224	-0.0457	-1.0322	0.622164	0.930687	0.0791	1.0564	0.487463	0.998938	Serping1
ENSMUSG00000027078	-0.0495	-1.0349	0.534649	0.906674	-0.222	-1.1664	0.0337333	0.986847	Ube2l6
ENSMUSG00000027076	0.095	1.0681	0.311431	0.829661	-0.0636	-1.045	0.576055	0.998938	Timm10
ENSMUSG00000027075	0.255	1.1933	0.303606	0.82653	-0.0091	-1.0064	0.975574	0.999064	Slc43a1
ENSMUSG00000027074	-0.033	-1.0231	0.865551	0.981811	0.2131	1.1592	0.37761	0.998938	Slc43a3
ENSMUSG00000027067	0.0162	1.0113	0.768167	0.966675	0.1301	1.0944	0.0673544	0.998938	Ssrp1
ENSMUSG00000033955	-0.1362	-1.099	0.126431	0.701171	0.189	1.14	0.0863679	0.998938	Tnks1bp1
ENSMUSG00000045392	-0.0384	-1.027	0.820619	0.975054	0.0164	1.0114	0.937077	0.998938	Olfr1033
ENSMUSG00000060422	0.0524	1.037	0.817941	0.974524	0.4926	1.407	0.0914799	0.998938	Olfr1034
ENSMUSG00000083864	-0.7691	-1.7043	0.00742428	0.355009	-0.6324	-1.5501	0.0564157	0.998938	Gm13719
ENSMUSG00000082908	-0.0551	-1.0389	0.745151	0.9622	-0.018	-1.0125	0.930882	0.998938	Gm13736
ENSMUSG00000083688	0.7365	1.6661	0.0681354	0.610289	0.1075	1.0773	0.818642	0.998938	Gm13743
ENSMUSG00000025314	-0.0957	-1.0686	0.414269	0.86432	0.0017	1.0012	0.990643	0.999672	Ptprj
ENSMUSG00000051329	-0.1317	-1.0956	0.229088	0.780005	-0.1889	-1.1399	0.162437	0.998938	Nup160
ENSMUSG00000008200	-0.2674	-1.2036	0.0260809	0.50788	-0.3384	-1.2644	0.0221256	0.950322	Fnbp4
ENSMUSG00000027282	0.0174	1.0122	0.789272	0.968921	-0.0816	-1.0582	0.313978	0.998938	Mtch2
ENSMUSG00000005510	0.1063	1.0764	0.151761	0.726351	-0.0689	-1.0489	0.437044	0.998938	Ndufs3
ENSMUSG00000005505	-0.165	-1.1212	0.042158	0.534259	-0.1252	-1.0907	0.190194	0.998938	Kbtbd4
ENSMUSG00000063235	0.1568	1.1148	0.158808	0.733572	-0.0043	-1.003	0.97405	0.999064	Ptpmt1
ENSMUSG00000005506	-0.1118	-1.0806	0.00221156	0.211165	-0.0091	-1.0063	0.812214	0.998938	Celf1
ENSMUSG00000002102	0.0591	1.0418	0.348848	0.842569	0.0383	1.0269	0.61631	0.998938	Psmc3
ENSMUSG00000002105	-0.0029	-1.002	0.981322	0.995955	0.0605	1.0428	0.685768	0.998938	Slc39a13
ENSMUSG00000002111	0.0097	1.0068	0.978365	0.994957	0.4105	1.3291	0.356141	0.998938	Spi1
ENSMUSG00000040687	0.0743	1.0529	0.513023	0.902241	0.1449	1.1056	0.302919	0.998938	Madd
ENSMUSG00000002108	0.1609	1.118	0.0132751	0.426605	0.0116	1.0081	0.87186	0.998938	Nr1h3
ENSMUSG00000002103	0.1236	1.0895	0.180295	0.746073	0.0558	1.0394	0.612642	0.998938	Acp2
ENSMUSG00000002109	0.1501	1.1097	0.294824	0.822523	-0.032	-1.0224	0.853007	0.998938	Ddb2
ENSMUSG00000097868	0.0865	1.0618	0.733031	0.958654	0.438	1.3547	0.170483	0.998938	A330069E16Rik
ENSMUSG00000027257	0.0244	1.0171	0.782437	0.967567	0.0195	1.0136	0.856974	0.998938	Pacsin3
ENSMUSG00000027255	0.0299	1.021	0.651371	0.936556	-0.0633	-1.0449	0.438053	0.998938	Arfgap2
ENSMUSG00000040591	0.2055	1.153	0.415024	0.86432	-0.1488	-1.1087	0.627346	0.998938	1110051M20Rik
ENSMUSG00000027253	-0.3393	-1.2651	0.0272912	0.509066	0.3201	1.2484	0.079727	0.998938	Lrp4
ENSMUSG00000040549	-0.017	-1.0119	0.886307	0.986385	-0.0264	-1.0185	0.856289	0.998938	Ckap5
ENSMUSG00000027249	-0.002	-1.0014	0.979838	0.995492	0.1017	1.0731	0.308936	0.998938	F2
ENSMUSG00000075040	-0.1695	-1.1246	0.271125	0.807191	-0.1983	-1.1474	0.292214	0.998938	Zfp408
ENSMUSG00000027247	0.0113	1.0079	0.914037	0.989082	-0.0238	-1.0167	0.852604	0.998938	Arhgap1
ENSMUSG00000027244	-0.1435	-1.1045	0.0789056	0.629681	-0.0511	-1.036	0.59282	0.998938	Atg13
ENSMUSG00000027243	0.0464	1.0327	0.642907	0.933961	-0.2961	-1.2279	0.0254839	0.962133	Harbi1
ENSMUSG00000040506	-0.0138	-1.0096	0.83415	0.976716	-0.0765	-1.0545	0.348781	0.998938	Ambra1
ENSMUSG00000040479	0.0118	1.0082	0.855568	0.980732	0.0417	1.0294	0.601432	0.998938	Dgkz
ENSMUSG00000027230	0.7323	1.6613	0.146987	0.722809	1.1412	2.2057	0.0703004	0.998938	Creb3l1
ENSMUSG00000058318	0.0557	1.0393	0.653996	0.937042	0.1088	1.0783	0.476781	0.998938	Phf21a
ENSMUSG00000040434	-0.032	-1.0224	0.92045	0.990103	0.1965	1.1459	0.617982	0.998938	Gyltl1b
ENSMUSG00000027222	0.1447	1.1055	0.287125	0.817052	0.0417	1.0293	0.798835	0.998938	Pex16
ENSMUSG00000027223	0.3416	1.2671	0.14137	0.718051	0.604	1.52	0.0401096	0.998938	Mapk8ip1
ENSMUSG00000068742	-0.1294	-1.0938	0.184233	0.748995	0.3363	1.2625	0.00948671	0.775085	Cry2
ENSMUSG00000049922	-0.2102	-1.1569	0.067612	0.610289	-0.0264	-1.0185	0.842996	0.998938	Slc35c1
ENSMUSG00000075028	0.3141	1.2432	0.450431	0.878377	-0.031	-1.0217	0.95099	0.998938	Prdm11
ENSMUSG00000068735	-0.4266	-1.344	0.105852	0.676721	0.3456	1.2707	0.273627	0.998938	Trp53i11
ENSMUSG00000027215	0.2394	1.1805	0.00197398	0.205357	0.123	1.089	0.140949	0.998938	Cd82
ENSMUSG00000027198	0.0558	1.0394	0.456773	0.880762	-0.0305	-1.0213	0.738239	0.998938	Ext2
ENSMUSG00000040272	-0.3125	-1.2418	0.332258	0.836817	0.1035	1.0744	0.790286	0.998938	Accs
ENSMUSG00000087006	-0.2956	-1.2274	0.345658	0.840752	0.5714	1.486	0.144649	0.998938	Gm13889
ENSMUSG00000040174	-0.0865	-1.0618	0.337159	0.838497	0.1004	1.072	0.362558	0.998938	Alkbh3
ENSMUSG00000027195	0.1847	1.1366	0.0256025	0.504898	-0.0371	-1.0261	0.691708	0.998938	Hsd17b12
ENSMUSG00000027194	-0.1454	-1.106	0.0715658	0.610289	0.1417	1.1032	0.144045	0.998938	Ttc17
ENSMUSG00000081476	0.5679	1.4823	0.124467	0.700925	-0.5099	-1.4239	0.2519	0.998938	Itpa-ps1
ENSMUSG00000045464	0.3198	1.2481	0.258304	0.796991	-0.2251	-1.1688	0.510139	0.998938	2810002D19Rik
ENSMUSG00000027193	0.0447	1.0315	0.447494	0.877015	-0.0842	-1.0601	0.248546	0.998938	Api5
ENSMUSG00000050587	0.3803	1.3016	0.390784	0.857769	-0.5432	-1.4572	0.318891	0.998938	Lrrc4c
ENSMUSG00000027165	0.3452	1.2703	0.0140724	0.428537	-0.0421	-1.0296	0.787237	0.998938	B230118H07Rik
ENSMUSG00000027164	-0.1016	-1.073	0.122183	0.69752	-0.1757	-1.1295	0.0350486	0.998938	Traf6
ENSMUSG00000032841	-0.1299	-1.0942	0.699047	0.948434	0.1132	1.0816	0.783016	0.998938	Prr5l
ENSMUSG00000027163	0.163	1.1196	0.116082	0.691196	-0.0553	-1.0391	0.651596	0.998938	Commd9
ENSMUSG00000048058	0.022	1.0154	0.809302	0.972882	0.217	1.1623	0.0660554	0.998938	Ldlrad3
ENSMUSG00000027189	-0.1449	-1.1056	0.105713	0.676156	-0.1698	-1.1249	0.120411	0.998938	Trim44
ENSMUSG00000027188	0.005	1.0035	0.98551	0.997037	0.6345	1.5524	0.0725706	0.998938	Pamr1
ENSMUSG00000005089	-0.6591	-1.5791	0.466875	0.885743	0.1337	1.0971	0.903283	0.998938	Slc1a2
ENSMUSG00000005087	0.1818	1.1343	0.631353	0.931553	0.4615	1.377	0.325801	0.998938	Cd44
ENSMUSG00000010914	-0.0213	-1.0149	0.74143	0.961265	-0.1993	-1.1481	0.0207383	0.947388	Pdhx
ENSMUSG00000010911	0.2246	1.1684	0.121545	0.697126	-0.0966	-1.0693	0.57373	0.998938	Apip
ENSMUSG00000012350	0.3223	1.2503	0.426456	0.869955	-0.1192	-1.0862	0.808444	0.998938	Ehf
ENSMUSG00000027187	-0.3637	-1.2867	0.0688136	0.610289	-0.1217	-1.0881	0.601182	0.998938	Cat
ENSMUSG00000032724	0.0201	1.014	0.8642	0.981811	-0.1215	-1.0878	0.403607	0.998938	Abtb2
ENSMUSG00000027185	-0.1321	-1.0959	0.196257	0.755556	-0.0519	-1.0366	0.671182	0.998938	Nat10
ENSMUSG00000027184	-0.0731	-1.052	0.305308	0.82653	-0.143	-1.1042	0.11026	0.998938	Caprin1
ENSMUSG00000081010	-0.5788	-1.4936	0.326309	0.834608	0.2594	1.197	0.715844	0.998938	Gm13880
ENSMUSG00000032698	0.0178	1.0124	0.941161	0.992457	-0.0672	-1.0477	0.820035	0.998938	Lmo2
ENSMUSG00000027180	0.0388	1.0273	0.737782	0.959895	0.0359	1.0252	0.800381	0.998938	Fbxo3
ENSMUSG00000068686	0.1851	1.1369	0.440545	0.873401	-0.3381	-1.2641	0.25529	0.998938	Cd59b
ENSMUSG00000032679	0.0975	1.0699	0.38441	0.856201	0.0175	1.0122	0.897295	0.998938	Cd59a
ENSMUSG00000081721	0.0568	1.0402	0.912802	0.988846	-0.8064	-1.7488	0.21551	0.998938	Gm13882
ENSMUSG00000027177	0.1531	1.1119	0.0964622	0.660261	0.263	1.2	0.0247787	0.962133	Hipk3
ENSMUSG00000027176	0.0495	1.0349	0.505738	0.899446	-0.095	-1.068	0.30201	0.998938	Cstf3
ENSMUSG00000027175	0.325	1.2526	0.174411	0.741844	-0.0709	-1.0504	0.803287	0.998938	Tcp11l1
ENSMUSG00000027173	0.1299	1.0942	0.0714083	0.610289	-0.03	-1.021	0.720363	0.998938	Depdc7
ENSMUSG00000074994	-0.1364	-1.0992	0.164921	0.736076	-0.0656	-1.0466	0.575489	0.998938	Qser1
ENSMUSG00000027171	-0.0609	-1.0431	0.871117	0.982586	-0.0686	-1.0487	0.881377	0.998938	Prrg4
ENSMUSG00000027170	0.0112	1.0078	0.878361	0.985128	-0.0433	-1.0305	0.629822	0.998938	Eif3m
ENSMUSG00000055312	0.4801	1.3948	0.027393	0.509066	-0.0135	-1.0094	0.956162	0.998938	0610012H03Rik
ENSMUSG00000005973	0.0637	1.0451	0.798574	0.969155	-0.0588	-1.0416	0.847315	0.998938	Rcn1
ENSMUSG00000080859	0.4414	1.3579	0.553278	0.91321	-0.4906	-1.405	0.590173	0.998938	Rpl10-ps1
ENSMUSG00000027167	-0.1155	-1.0834	0.28963	0.817866	-0.0045	-1.0031	0.972435	0.999064	Elp4
ENSMUSG00000042670	0.037	1.026	0.811736	0.972901	-0.3727	-1.2948	0.0640467	0.998938	Immp1l
ENSMUSG00000027166	0.1721	1.1267	0.300147	0.825435	-0.11	-1.0792	0.58417	0.998938	Dnajc24
ENSMUSG00000027122	0.1234	1.0893	0.276774	0.810355	-0.0055	-1.0038	0.968049	0.999064	Arl14ep
ENSMUSG00000063684	0.0228	1.0159	0.843513	0.97796	-0.1749	-1.1289	0.226245	0.998938	Gm13910
ENSMUSG00000057234	-0.0848	-1.0605	0.694689	0.946991	-0.2253	-1.169	0.398519	0.998938	Mettl15
ENSMUSG00000027115	0.46	1.3755	0.101552	0.665909	0.0249	1.0174	0.93986	0.998938	Kif18a
ENSMUSG00000048482	-0.5548	-1.469	0.179164	0.745245	-0.4272	-1.3446	0.390219	0.998938	Bdnf
ENSMUSG00000027162	-0.0243	-1.017	0.743956	0.962075	-0.0344	-1.0241	0.706439	0.998938	Lin7c
ENSMUSG00000050199	0.1486	1.1085	0.206334	0.761554	0.1314	1.0954	0.355913	0.998938	Lgr4
ENSMUSG00000027160	-0.0294	-1.0206	0.882181	0.985843	-0.0522	-1.0368	0.829896	0.998938	Ccdc34
ENSMUSG00000041660	-0.0668	-1.0474	0.686513	0.946057	-0.034	-1.0238	0.866455	0.998938	Bbox1
ENSMUSG00000084094	-0.0318	-1.0223	0.920156	0.990103	0.426	1.3435	0.282274	0.998938	Gm13961
ENSMUSG00000027134	-0.3251	-1.2527	0.549572	0.91233	0.011	1.0077	0.986718	0.999372	Lpcat4
ENSMUSG00000027133	0.0457	1.0322	0.634862	0.932216	0.022	1.0154	0.851656	0.998938	Nop10
ENSMUSG00000027130	0.1351	1.0982	0.486027	0.892191	-0.1029	-1.0739	0.663447	0.998938	Slc12a6
ENSMUSG00000027131	-0.014	-1.0097	0.87069	0.982469	-0.0072	-1.005	0.945094	0.998938	Emc4
ENSMUSG00000027132	-0.2017	-1.15	0.0298936	0.512134	0.0226	1.0158	0.830019	0.998938	Katnbl1
ENSMUSG00000055943	-0.0457	-1.0322	0.470385	0.886687	-0.0234	-1.0163	0.761512	0.998938	Emc7
ENSMUSG00000003604	0.1535	1.1122	0.208527	0.764573	-0.0978	-1.0701	0.505004	0.998938	Aven
ENSMUSG00000044042	0.3872	1.3079	0.14822	0.722809	-0.2442	-1.1845	0.445375	0.998938	Fmn1
ENSMUSG00000041219	-0.051	-1.036	0.806172	0.971711	-0.0023	-1.0016	0.992658	0.999672	Arhgap11a
ENSMUSG00000040383	-0.1093	-1.0787	0.210724	0.766227	-0.1032	-1.0742	0.32942	0.998938	Aqr
ENSMUSG00000040321	-0.1398	-1.1017	0.365392	0.85273	-0.0372	-1.0261	0.842191	0.998938	Zfp770
ENSMUSG00000057147	0.1436	1.1046	0.313824	0.829661	0.2337	1.1759	0.185796	0.998938	Dph6
ENSMUSG00000040282	0.1294	1.0938	0.374881	0.854758	-0.0795	-1.0566	0.653217	0.998938	BC052040
ENSMUSG00000027210	0.0699	1.0497	0.760118	0.965199	0.0397	1.0279	0.887354	0.998938	Meis2
ENSMUSG00000081787	-0.0551	-1.0389	0.827395	0.976279	-0.2621	-1.1992	0.402214	0.998938	Gm13991
ENSMUSG00000027351	-0.1086	-1.0782	0.33098	0.836501	-0.0415	-1.0292	0.758762	0.998938	Spred1
ENSMUSG00000027349	0.1789	1.132	0.12286	0.69864	-0.0621	-1.044	0.650309	0.998938	Fam98b
ENSMUSG00000027347	0.5105	1.4246	0.114061	0.69061	0.2112	1.1577	0.580106	0.998938	Rasgrp1
ENSMUSG00000040152	-0.3553	-1.2793	0.512155	0.90222	-0.1122	-1.0809	0.864883	0.998938	Thbs1
ENSMUSG00000005102	-0.0935	-1.0669	0.415109	0.86432	0.2848	1.2182	0.0537801	0.998938	Eif2ak4
ENSMUSG00000009549	0.197	1.1463	0.00273761	0.227085	-0.1611	-1.1182	0.0311852	0.986847	Srp14
ENSMUSG00000040093	1.0519	2.0733	0.0133379	0.427024	0.7104	1.6362	0.144634	0.998938	Bmf
ENSMUSG00000040084	0.0343	1.024	0.860335	0.981802	0.0457	1.0322	0.848032	0.998938	Bub1b
ENSMUSG00000040061	0.0953	1.0683	0.771118	0.96697	0.643	1.5615	0.122771	0.998938	Plcb2
ENSMUSG00000074918	0.1786	1.1318	0.0572361	0.595423	-0.0553	-1.0391	0.611398	0.998938	5430417L22Rik
ENSMUSG00000045838	0.1902	1.1409	0.528794	0.905849	0.1436	1.1047	0.696615	0.998938	A430105I19Rik
ENSMUSG00000040035	0.5716	1.4862	0.0354434	0.525005	0.8075	1.7502	0.0174816	0.90049	Disp2
ENSMUSG00000027331	0.2106	1.1572	0.540021	0.90873	0.1024	1.0735	0.806859	0.998938	Knstrn
ENSMUSG00000027332	-0.0868	-1.062	0.420307	0.866022	-0.0903	-1.0646	0.492497	0.998938	Ivd
ENSMUSG00000040007	-0.082	-1.0585	0.317528	0.832359	0.1046	1.0752	0.298565	0.998938	Bahd1
ENSMUSG00000074916	0.1091	1.0786	0.593236	0.924205	0.0854	1.0609	0.732252	0.998938	Chst14
ENSMUSG00000081413	0.2298	1.1727	0.623773	0.931004	0.5438	1.4578	0.348227	0.998938	Gm14088
ENSMUSG00000039983	0.2187	1.1637	0.11729	0.691854	-0.0215	-1.015	0.896083	0.998938	Ccdc32
ENSMUSG00000027324	-0.1738	-1.128	0.37327	0.854292	-0.1384	-1.1007	0.559739	0.998938	Rpusd2
ENSMUSG00000027326	-0.17	-1.1251	0.43405	0.870147	-0.1269	-1.0919	0.631431	0.998938	Casc5
ENSMUSG00000027323	0.1942	1.1441	0.343716	0.840326	-0.0381	-1.0267	0.877925	0.998938	Rad51
ENSMUSG00000070730	0.0488	1.0344	0.464831	0.884618	-0.0827	-1.059	0.315609	0.998938	Rmdn3
ENSMUSG00000046814	0.1612	1.1182	0.225327	0.776843	0.0477	1.0336	0.764367	0.998938	Gchfr
ENSMUSG00000034278	-0.0427	-1.03	0.815975	0.974122	-0.2076	-1.1548	0.361151	0.998938	Dnajc17
ENSMUSG00000068580	-0.1336	-1.097	0.0908934	0.649907	-0.0002	-1.0001	0.998672	0.999672	Zfyve19
ENSMUSG00000027315	-0.0148	-1.0103	0.977523	0.994957	0.7361	1.6657	0.262017	0.998938	Spint1
ENSMUSG00000034216	-0.094	-1.0673	0.13188	0.704493	-0.11	-1.0792	0.148744	0.998938	Vps18
ENSMUSG00000027314	0.1826	1.1349	0.628171	0.931553	0.1526	1.1115	0.740593	0.998938	Dll4
ENSMUSG00000027313	0.7775	1.7141	0.014777	0.432936	0.4292	1.3465	0.235943	0.998938	Chac1
ENSMUSG00000034154	-0.16	-1.1173	0.143673	0.719016	-0.0176	-1.0123	0.891746	0.998938	Ino80
ENSMUSG00000048647	0.4999	1.4141	0.0445383	0.540042	-0.0146	-1.0102	0.95919	0.998938	Exd1
ENSMUSG00000014077	-0.0121	-1.0085	0.879532	0.985347	0.1394	1.1015	0.167943	0.998938	Chp1
ENSMUSG00000085438	0.005	1.0035	0.953335	0.994297	0.0076	1.0053	0.942384	0.998938	1700020I14Rik
ENSMUSG00000072980	-0.1683	-1.1237	0.464905	0.884618	0.2869	1.22	0.312812	0.998938	Oip5
ENSMUSG00000027306	0.0245	1.0172	0.911297	0.988842	0.1354	1.0984	0.617272	0.998938	Nusap1
ENSMUSG00000027305	0.2394	1.1805	0.0147053	0.432528	-0.0232	-1.0162	0.831689	0.998938	Ndufaf1
ENSMUSG00000027304	0.2413	1.1821	0.00233809	0.214008	0.1871	1.1385	0.0361698	0.998938	Rtf1
ENSMUSG00000027296	0.627	1.5443	0.00792892	0.362871	0.4217	1.3395	0.115385	0.998938	Itpka
ENSMUSG00000034032	-0.0898	-1.0642	0.441493	0.873674	0.0767	1.0546	0.589334	0.998938	Rpap1
ENSMUSG00000027298	-0.0062	-1.0043	0.988962	0.997803	-0.723	-1.6506	0.199496	0.998938	Tyro3
ENSMUSG00000033943	-0.2571	-1.1951	0.0714193	0.610289	-0.1501	-1.1097	0.370881	0.998938	Mga
ENSMUSG00000033902	-0.0293	-1.0205	0.83151	0.976521	-0.5037	-1.4179	0.00784866	0.752328	Mapkbp1
ENSMUSG00000027293	0.1604	1.1176	0.429641	0.870147	-0.0431	-1.0303	0.861033	0.998938	Ehd4
ENSMUSG00000027291	-0.0664	-1.0471	0.346408	0.840752	0.0637	1.0451	0.458561	0.998938	Vps39
ENSMUSG00000033808	-0.0186	-1.0129	0.851858	0.97971	-0.0801	-1.0571	0.512914	0.998938	Tmem87a
ENSMUSG00000062646	-0.1261	-1.0913	0.164416	0.736076	-0.0314	-1.022	0.770871	0.998938	Ganc
ENSMUSG00000027288	-0.1341	-1.0974	0.0455163	0.547573	-0.061	-1.0432	0.432725	0.998938	Zfp106
ENSMUSG00000027287	-0.0361	-1.0253	0.677164	0.942957	-0.1768	-1.1303	0.109101	0.998938	Snap23
ENSMUSG00000027286	0.1641	1.1205	0.274616	0.810355	-0.1433	-1.1045	0.431699	0.998938	Lrrc57
ENSMUSG00000027285	0.088	1.0629	0.25463	0.796855	0	-1	0.999824	0.999824	Haus2
ENSMUSG00000033705	-0.2456	-1.1856	0.448647	0.877589	0.0869	1.0621	0.825261	0.998938	Stard9
ENSMUSG00000027284	-0.0624	-1.0442	0.623381	0.930803	0.0671	1.0476	0.666241	0.998938	Cdan1
ENSMUSG00000090100	0.0102	1.0071	0.942671	0.992947	-0.1223	-1.0885	0.486228	0.998938	Ttbk2
ENSMUSG00000027272	0.0122	1.0085	0.897863	0.987888	-0.0372	-1.0261	0.749404	0.998938	Ubr1
ENSMUSG00000054484	0.299	1.2303	0.0174503	0.452786	-0.1868	-1.1383	0.19502	0.998938	Tmem62
ENSMUSG00000023572	0.0107	1.0074	0.936019	0.992328	-0.0061	-1.0042	0.970086	0.999064	Ccndbp1
ENSMUSG00000074890	0.0918	1.0657	0.313298	0.829661	0.0611	1.0433	0.578912	0.998938	Lcmt2
ENSMUSG00000027259	-0.0598	-1.0423	0.580537	0.919272	-0.1919	-1.1423	0.158726	0.998938	Adal
ENSMUSG00000050619	-0.0916	-1.0656	0.256225	0.796855	-0.0228	-1.016	0.813565	0.998938	Zscan29
ENSMUSG00000027263	-0.2461	-1.186	0.00869151	0.374535	-0.1275	-1.0924	0.224411	0.998938	Tubgcp4
ENSMUSG00000043909	0.0409	1.0287	0.80745	0.972448	-0.0065	-1.0045	0.974877	0.999064	Trp53bp1
ENSMUSG00000033526	0.0437	1.0308	0.781746	0.967567	-0.2703	-1.206	0.173984	0.998938	Ppip5k1
ENSMUSG00000033486	0.0987	1.0708	0.788382	0.968921	0.2876	1.2206	0.525157	0.998938	Catsper2
ENSMUSG00000027248	-0.0038	-1.0026	0.974743	0.994709	-0.1341	-1.0974	0.365821	0.998938	Pdia3
ENSMUSG00000074884	0.0784	1.0559	0.381699	0.855226	-0.041	-1.0288	0.7061	0.998938	Serf2
ENSMUSG00000027245	0.3654	1.2882	0.170692	0.740468	-0.0833	-1.0594	0.792964	0.998938	Hypk
ENSMUSG00000048222	-0.0803	-1.0573	0.675381	0.942254	-0.2301	-1.1729	0.333346	0.998938	Mfap1b
ENSMUSG00000081967	0.1896	1.1405	0.508315	0.900475	-0.6674	-1.5882	0.0696208	0.998938	Gm14017
ENSMUSG00000068479	0.1439	1.1049	0.235301	0.783726	-0.0126	-1.0088	0.930724	0.998938	Mfap1a
ENSMUSG00000027242	0.0436	1.0307	0.745259	0.9622	-0.0137	-1.0095	0.9337	0.998938	Wdr76
ENSMUSG00000060227	-0.0073	-1.0051	0.971394	0.994709	-0.065	-1.0461	0.794469	0.998938	Casc4
ENSMUSG00000033411	0.0135	1.0094	0.902647	0.987953	-0.0686	-1.0487	0.613123	0.998938	Ctdspl2
ENSMUSG00000027236	-0.0068	-1.0047	0.935161	0.992328	-0.1108	-1.0799	0.285984	0.998938	Eif3j1
ENSMUSG00000033396	-0.0489	-1.0345	0.668298	0.941598	0.0712	1.0506	0.610891	0.998938	Spg11
ENSMUSG00000060802	-0.1363	-1.0991	0.100953	0.665059	-0.185	-1.1368	0.0716648	0.998938	B2m
ENSMUSG00000027227	-0.1025	-1.0737	0.527912	0.905849	-0.0574	-1.0406	0.771739	0.998938	Sord
ENSMUSG00000033256	0.254	1.1925	0.148853	0.722809	0.0044	1.0031	0.983069	0.999115	Shf
ENSMUSG00000027219	0.8192	1.7644	0.171982	0.741514	-0.5585	-1.4727	0.437712	0.998938	Slc28a2
ENSMUSG00000027199	0.0063	1.0044	0.978338	0.994957	0.1049	1.0754	0.71477	0.998938	Gatm
ENSMUSG00000074876	0.0607	1.043	0.654944	0.937042	-0.0443	-1.0312	0.789607	0.998938	Spata5l1
ENSMUSG00000005802	-0.0579	-1.0409	0.55966	0.913689	-0.0571	-1.0403	0.638011	0.998938	Slc30a4
ENSMUSG00000005804	0.0287	1.0201	0.806982	0.972423	-0.0924	-1.0662	0.522896	0.998938	Bloc1s6
ENSMUSG00000005803	0.0399	1.028	0.654646	0.937042	0.061	1.0432	0.577075	0.998938	Sqrdl
ENSMUSG00000027200	0.1091	1.0785	0.700407	0.948821	0.269	1.205	0.441736	0.998938	Sema6d
ENSMUSG00000035183	-0.548	-1.462	0.332604	0.836817	-0.0519	-1.0366	0.939404	0.998938	Slc24a5
ENSMUSG00000027201	-0.0693	-1.0492	0.465512	0.885155	-0.037	-1.026	0.748833	0.998938	Myef2
ENSMUSG00000027203	0.0754	1.0537	0.513329	0.902241	-0.0764	-1.0544	0.588248	0.998938	Dut
ENSMUSG00000027204	0.4554	1.3712	0.165717	0.736076	0.4239	1.3416	0.285935	0.998938	Fbn1
ENSMUSG00000068394	-0.41	-1.3287	0.0172559	0.450979	0.072	1.0512	0.708206	0.998938	Cep152
ENSMUSG00000035109	0.1543	1.1129	0.779701	0.967567	-0.5768	-1.4915	0.398094	0.998938	Shc4
ENSMUSG00000091337	0.0594	1.0421	0.681162	0.94414	-0.2086	-1.1555	0.248023	0.998938	Eid1
ENSMUSG00000035093	-0.1493	-1.109	0.154405	0.73019	-0.0227	-1.0159	0.855108	0.998938	Secisbp2l
ENSMUSG00000027206	0.0516	1.0364	0.492732	0.894343	-0.0753	-1.0536	0.414691	0.998938	Cops2
ENSMUSG00000027207	0.0802	1.0572	0.402928	0.8621	0.0222	1.0155	0.848509	0.998938	Galk2
ENSMUSG00000023330	-0.0819	-1.0584	0.49407	0.894465	0.0458	1.0323	0.753436	0.998938	Dtwd1
ENSMUSG00000060131	0.0072	1.005	0.975591	0.994929	0.1236	1.0894	0.668042	0.998938	Atp8b4
ENSMUSG00000097458	0.0889	1.0636	0.867463	0.981811	-0.3268	-1.2542	0.617756	0.998938	Gm26697
ENSMUSG00000027359	-0.069	-1.049	0.584719	0.920457	0.0991	1.0711	0.522443	0.998938	Slc27a2
ENSMUSG00000027360	-0.1891	-1.1401	0.602259	0.92662	0.6809	1.6031	0.137634	0.998938	Hdc
ENSMUSG00000027361	-0.0781	-1.0556	0.416711	0.86432	0.1161	1.0838	0.326392	0.998938	Gabpb1
ENSMUSG00000098024	-0.0654	-1.0464	0.882424	0.985843	-0.7786	-1.7155	0.163482	0.998938	Gm27003
ENSMUSG00000027363	-0.1375	-1.1	0.000725313	0.124333	-0.1347	-1.0979	0.00420605	0.673151	Usp8
ENSMUSG00000027365	-0.1336	-1.097	0.0761875	0.621964	0.0084	1.0059	0.923249	0.998938	Trpm7
ENSMUSG00000027366	-0.1889	-1.1399	0.0481184	0.555595	-0.1611	-1.1181	0.155699	0.998938	Sppl2a
ENSMUSG00000001998	-0.1547	-1.1132	0.288171	0.817052	-0.2177	-1.1629	0.224854	0.998938	Ap4e1
ENSMUSG00000001999	0.1693	1.1245	0.118281	0.691854	0.042	1.0295	0.742444	0.998938	Blvra
ENSMUSG00000034906	0.0407	1.0286	0.823146	0.975163	0.2108	1.1573	0.350589	0.998938	Ncaph
ENSMUSG00000074825	0.1299	1.0942	0.408853	0.862737	-0.0828	-1.0591	0.664744	0.998938	Itpripl1
ENSMUSG00000044145	-0.5235	-1.4375	0.0581653	0.598133	0.6443	1.563	0.0570826	0.998938	1810024B03Rik
ENSMUSG00000003660	-0.0567	-1.0401	0.477693	0.888914	0.0241	1.0169	0.803782	0.998938	Snrnp200
ENSMUSG00000003662	-0.0644	-1.0457	0.342519	0.839969	0.0567	1.0401	0.492314	0.998938	Ciao1
ENSMUSG00000034850	-0.0748	-1.0532	0.149168	0.723306	-0.0193	-1.0135	0.7534	0.998938	Tmem127
ENSMUSG00000027367	0.034	1.0238	0.689727	0.946057	0.0264	1.0185	0.799839	0.998938	Stard7
ENSMUSG00000058620	0.2742	1.2093	0.212945	0.76799	-0.0222	-1.0155	0.932625	0.998938	Adra2b
ENSMUSG00000046338	-0.1595	-1.1169	0.616737	0.928932	0.1998	1.1485	0.608869	0.998938	Gpat2
ENSMUSG00000027371	0.0805	1.0574	0.428823	0.870147	-0.1302	-1.0945	0.299437	0.998938	Fahd2a
ENSMUSG00000034800	0.1107	1.0798	0.533229	0.906674	0.2243	1.1682	0.307769	0.998938	Zfp661
ENSMUSG00000027374	0.0527	1.0372	0.416527	0.86432	-0.1901	-1.1409	0.0258109	0.962133	Mrps5
ENSMUSG00000027378	0.1409	1.1026	0.569923	0.916423	0.0771	1.0549	0.798774	0.998938	Nphp1
ENSMUSG00000051319	0.3097	1.2395	0.0385137	0.530055	-0.2453	-1.1853	0.164247	0.998938	1500011K16Rik
ENSMUSG00000027379	-0.1178	-1.0851	0.634537	0.932216	-0.4024	-1.3217	0.195204	0.998938	Bub1
ENSMUSG00000027381	0.0163	1.0114	0.927173	0.991322	0.22	1.1647	0.322813	0.998938	Bcl2l11
ENSMUSG00000014355	-0.0883	-1.0631	0.187218	0.750052	-0.051	-1.036	0.525182	0.998938	Anapc1
ENSMUSG00000014361	-0.2544	-1.1929	0.179542	0.745322	0.2509	1.19	0.275058	0.998938	Mertk
ENSMUSG00000014353	0.1878	1.139	0.0537031	0.58231	0.0571	1.0404	0.611941	0.998938	Tmem87b
ENSMUSG00000027386	-0.087	-1.0621	0.832282	0.976526	1.1471	2.2147	0.0339764	0.986847	Fbln7
ENSMUSG00000027387	-0.0848	-1.0605	0.601989	0.92662	-0.2235	-1.1675	0.268887	0.998938	Zc3h8
ENSMUSG00000074807	0.2228	1.167	0.303318	0.82653	0.0878	1.0627	0.736748	0.998938	Gm10762
ENSMUSG00000042851	0.0982	1.0705	0.816605	0.974175	0.0083	1.0058	0.987203	0.999372	Zc3h6
ENSMUSG00000027394	0.0536	1.0378	0.578431	0.919272	0.2545	1.1929	0.042889	0.998938	Ttl
ENSMUSG00000027395	-0.1496	-1.1093	0.20539	0.760621	-0.0475	-1.0334	0.736858	0.998938	Polr1b
ENSMUSG00000037938	0.1504	1.1099	0.168723	0.739701	0.1168	1.0843	0.374532	0.998938	Chchd5
ENSMUSG00000082274	0.4724	1.3874	0.328156	0.835145	-0.9555	-1.9393	0.115199	0.998938	Gm14026
ENSMUSG00000027397	-0.2761	-1.2109	0.0717338	0.610289	-0.0348	-1.0244	0.845238	0.998938	Slc20a1
ENSMUSG00000048327	0.1024	1.0736	0.711655	0.95203	-0.0101	-1.007	0.976196	0.999064	Ckap2l
ENSMUSG00000027399	-0.0835	-1.0596	0.799615	0.969457	-0.0544	-1.0384	0.89249	0.998938	Il1a
ENSMUSG00000027398	0.2707	1.2064	0.599513	0.926487	0.1091	1.0786	0.862269	0.998938	Il1b
ENSMUSG00000081888	0.0899	1.0643	0.454366	0.88027	-0.538	-1.4519	0.00175803	0.567805	Spcs2-ps
ENSMUSG00000037902	0.2009	1.1494	0.417726	0.86432	0.3714	1.2936	0.22725	0.998938	Sirpa
ENSMUSG00000037885	-0.0433	-1.0305	0.737433	0.959719	0.1585	1.1161	0.323363	0.998938	Stk35
ENSMUSG00000027404	0.096	1.0688	0.0476509	0.555137	0.1301	1.0944	0.0304604	0.98431	Snrpb
ENSMUSG00000027405	-0.3025	-1.2333	0.0378096	0.530055	-0.1585	-1.1161	0.347169	0.998938	Nop56
ENSMUSG00000027406	-0.0104	-1.0072	0.902675	0.987953	-0.0924	-1.0661	0.380377	0.998938	Idh3b
ENSMUSG00000027408	0.4889	1.4033	0.193547	0.752197	0.4456	1.3619	0.327466	0.998938	Cpxm1
ENSMUSG00000037773	0.0794	1.0566	0.49005	0.893695	-0.1272	-1.0922	0.369404	0.998938	Pced1a
ENSMUSG00000027411	-0.036	-1.0253	0.52404	0.905849	0.0654	1.0464	0.348159	0.998938	Vps16
ENSMUSG00000027303	-0.0016	-1.0011	0.97824	0.994957	-0.0494	-1.0349	0.496201	0.998938	Ptpra
ENSMUSG00000037740	0.1565	1.1146	0.054569	0.585494	0.0377	1.0265	0.688362	0.998938	Mrps26
ENSMUSG00000027300	-0.1428	-1.104	0.326566	0.834608	-0.0529	-1.0373	0.763626	0.998938	Ubox5
ENSMUSG00000079043	0.0081	1.0056	0.963701	0.99433	0.2857	1.219	0.200581	0.998938	Fastkd5
ENSMUSG00000037703	-0.2336	-1.1758	0.0364285	0.530055	-0.1521	-1.1112	0.242346	0.998938	Lzts3
ENSMUSG00000068290	0.1087	1.0782	0.30154	0.82653	0.1375	1.1	0.286457	0.998938	Ddrgk1
ENSMUSG00000074797	0.0806	1.0575	0.42915	0.870147	-0.0952	-1.0682	0.445241	0.998938	Itpa
ENSMUSG00000027309	-0.0781	-1.0557	0.182516	0.748258	0.0235	1.0164	0.736623	0.998938	4930402H24Rik
ENSMUSG00000089662	0.1002	1.0719	0.784179	0.968395	0.7112	1.6372	0.125983	0.998938	Gm14057
ENSMUSG00000085566	0.0464	1.0327	0.783941	0.968277	0.1331	1.0967	0.522553	0.998938	A730017L22Rik
ENSMUSG00000080989	-0.3207	-1.249	0.0238987	0.494674	0.0568	1.0402	0.722796	0.998938	Gm14048
ENSMUSG00000027312	0.0006	1.0004	0.995378	0.999218	0.022	1.0153	0.855231	0.998938	Atrn
ENSMUSG00000027322	-0.8293	-1.7768	0.0466811	0.554089	-0.1751	-1.1291	0.715019	0.998938	Siglec1
ENSMUSG00000074793	0.221	1.1656	0.496049	0.895126	0.1927	1.1429	0.626733	0.998938	Hspa12b
ENSMUSG00000027327	0.2877	1.2207	0.0792091	0.629681	-0.008	-1.0055	0.966656	0.999064	1700037H04Rik
ENSMUSG00000027329	0.4984	1.4127	0.0897938	0.648744	0.2408	1.1816	0.486556	0.998938	Spef1
ENSMUSG00000068267	0.1685	1.1239	0.00768509	0.35903	0.1229	1.0889	0.0883612	0.998938	Cenpb
ENSMUSG00000027330	0.595	1.5105	0.0415296	0.534259	-0.0649	-1.046	0.846014	0.998938	Cdc25b
ENSMUSG00000068264	0.0219	1.0153	0.836531	0.977166	0.0666	1.0472	0.609111	0.998938	Ap5s1
ENSMUSG00000037523	-0.2651	-1.2017	0.00540181	0.311708	-0.0678	-1.0481	0.511756	0.998938	Mavs
ENSMUSG00000037514	0.1104	1.0795	0.206486	0.761878	-0.0301	-1.0211	0.773283	0.998938	Pank2
ENSMUSG00000048911	0.1127	1.0812	0.600223	0.926487	0.3283	1.2556	0.221495	0.998938	Rnf24
ENSMUSG00000082044	0.343	1.2684	0.0283074	0.511847	0.1056	1.076	0.55296	0.998938	Gm14284
ENSMUSG00000027333	0.3781	1.2996	0.116778	0.691854	0.5828	1.4977	0.053291	0.998938	Smox
ENSMUSG00000079037	0.1164	1.084	0.131032	0.704493	-0.0024	-1.0016	0.979366	0.999114	Prnp
ENSMUSG00000027339	0.2264	1.1699	0.652103	0.936556	-0.0197	-1.0138	0.974358	0.999064	Rassf2
ENSMUSG00000027340	0.1239	1.0897	0.503142	0.89899	0.2997	1.2309	0.194969	0.998938	Slc23a2
ENSMUSG00000027341	0.0375	1.0264	0.715982	0.952956	-0.0918	-1.0657	0.47052	0.998938	Tmem230
ENSMUSG00000027342	-0.061	-1.0432	0.602982	0.926665	0.0532	1.0375	0.710707	0.998938	Pcna
ENSMUSG00000058793	-0.1272	-1.0922	0.084099	0.63825	-0.0306	-1.0214	0.722528	0.998938	Cds2
ENSMUSG00000027346	0.2472	1.1869	0.0774167	0.624604	0.3714	1.2936	0.0342036	0.986847	Gpcpd1
ENSMUSG00000044991	0.1705	1.1254	0.47099	0.887261	-0.2034	-1.1514	0.482271	0.998938	1110034G24Rik
ENSMUSG00000037376	0.0051	1.0035	0.959071	0.994297	-0.0708	-1.0503	0.561591	0.998938	Trmt6
ENSMUSG00000027353	-0.1234	-1.0893	0.524965	0.905849	-0.2808	-1.2149	0.244885	0.998938	Mcm8
ENSMUSG00000027357	0.2172	1.1625	0.0161398	0.443493	0.1112	1.0802	0.277496	0.998938	Crls1
ENSMUSG00000027358	0.065	1.0461	0.844144	0.97796	0.1408	1.1025	0.728209	0.998938	Bmp2
ENSMUSG00000027261	-0.0102	-1.0071	0.899961	0.987888	-0.1834	-1.1355	0.0804381	0.998938	Hao1
ENSMUSG00000034723	-0.041	-1.0288	0.572544	0.917508	0.1003	1.072	0.266663	0.998938	Tmx4
ENSMUSG00000083879	-0.0879	-1.0628	0.78313	0.967666	0.1992	1.148	0.611706	0.998938	Gm14038
ENSMUSG00000051177	-0.2006	-1.1492	0.016287	0.444776	0.0065	1.0045	0.944356	0.998938	Plcb1
ENSMUSG00000039943	0.0211	1.0147	0.93823	0.992328	0.2413	1.1821	0.473181	0.998938	Plcb4
ENSMUSG00000027274	0.1442	1.1051	0.179332	0.745245	-0.1304	-1.0946	0.315203	0.998938	Mkks
ENSMUSG00000027281	-0.0673	-1.0478	0.600276	0.926487	-0.3685	-1.291	0.0295054	0.977485	Slx4ip
ENSMUSG00000027276	0.1936	1.1436	0.387221	0.856201	0.4072	1.3262	0.146385	0.998938	Jag1
ENSMUSG00000062098	-0.0774	-1.0551	0.387769	0.856352	-0.1323	-1.0961	0.232974	0.998938	Btbd3
ENSMUSG00000039033	-0.0557	-1.0393	0.735958	0.958833	-0.1756	-1.1294	0.389885	0.998938	Tasp1
ENSMUSG00000080006	0.3477	1.2725	0.401933	0.8621	0.4465	1.3628	0.37994	0.998938	Rps19-ps7
ENSMUSG00000045624	-0.0492	-1.0347	0.523441	0.905652	-0.0255	-1.0179	0.785478	0.998938	Esf1
ENSMUSG00000027384	-0.0422	-1.0297	0.830223	0.976425	-0.1161	-1.0838	0.63129	0.998938	Ndufaf5
ENSMUSG00000068205	0.2007	1.1493	0.306552	0.82653	0.1058	1.0761	0.65557	0.998938	Macrod2
ENSMUSG00000038844	-0.1649	-1.1211	0.151257	0.726294	-0.0002	-1.0001	0.998745	0.999672	Kif16b
ENSMUSG00000008333	0.2293	1.1723	0.00317099	0.246113	-0.2195	-1.1644	0.0154406	0.860395	Snrpb2
ENSMUSG00000015932	0.0977	1.0701	0.160318	0.734464	-0.0722	-1.0514	0.387343	0.998938	Dstn
ENSMUSG00000027422	-0.0269	-1.0188	0.762189	0.965806	-0.0507	-1.0358	0.642187	0.998938	Rrbp1
ENSMUSG00000027423	-0.0526	-1.0372	0.478095	0.888944	0.0151	1.0106	0.866667	0.998938	Snx5
ENSMUSG00000027424	-0.1018	-1.0731	0.398983	0.860046	-0.1003	-1.072	0.495704	0.998938	Mgme1
ENSMUSG00000027425	-0.0924	-1.0662	0.190971	0.750816	0.2048	1.1525	0.0251289	0.962133	Csrp2bp
ENSMUSG00000027427	-0.0997	-1.0715	0.299149	0.825327	-0.033	-1.0231	0.775546	0.998938	Polr3f
ENSMUSG00000027428	0.0234	1.0164	0.78918	0.968921	0.0534	1.0377	0.6192	0.998938	Rbbp9
ENSMUSG00000027429	-0.0107	-1.0074	0.920757	0.990103	-0.3643	-1.2873	0.0124447	0.807899	Sec23b
ENSMUSG00000074754	0.1494	1.1091	0.253608	0.796855	0.1821	1.1346	0.25581	0.998938	Gm561
ENSMUSG00000027430	0.0736	1.0524	0.651673	0.936556	0.0366	1.0257	0.854073	0.998938	Dtd1
ENSMUSG00000087594	0.4387	1.3554	0.346449	0.840752	0.3137	1.2429	0.578989	0.998938	BC039771
ENSMUSG00000001768	-0.0228	-1.0159	0.883065	0.985843	-0.0854	-1.061	0.653483	0.998938	Rin2
ENSMUSG00000002728	-0.006	-1.0042	0.947378	0.993984	0.072	1.0512	0.523844	0.998938	Naa20
ENSMUSG00000001767	0.0599	1.0424	0.427759	0.870147	-0.1466	-1.1069	0.123824	0.998938	Crnkl1
ENSMUSG00000037110	-0.0449	-1.0316	0.669746	0.942017	0.0307	1.0215	0.811247	0.998938	Ralgapa2
ENSMUSG00000042938	0.2849	1.2183	0.353285	0.846043	-0.3796	-1.301	0.313724	0.998938	Gm14117
ENSMUSG00000074749	-0.0277	-1.0194	0.802516	0.970212	0.0537	1.0379	0.693189	0.998938	Plk1s1
ENSMUSG00000027433	-0.1204	-1.0871	0.184788	0.749271	-0.0444	-1.0313	0.681877	0.998938	Xrn2
ENSMUSG00000086141	0.1167	1.0843	0.527851	0.905849	-0.1336	-1.097	0.554945	0.998938	9030622O22Rik
ENSMUSG00000037025	-0.3226	-1.2506	0.0886455	0.647915	-0.2211	-1.1657	0.325291	0.998938	Foxa2
ENSMUSG00000074743	-0.0787	-1.0561	0.85763	0.980873	-0.202	-1.1503	0.707492	0.998938	Thbd
ENSMUSG00000027435	-0.0847	-1.0605	0.821325	0.975054	0.4799	1.3947	0.304088	0.998938	Cd93
ENSMUSG00000036992	0.046	1.0324	0.690027	0.946057	0.0322	1.0226	0.819436	0.998938	Nxt1
ENSMUSG00000027439	-0.0748	-1.0532	0.336866	0.838497	0.1341	1.0974	0.166699	0.998938	Gzf1
ENSMUSG00000027438	0.0037	1.0026	0.984325	0.99678	-0.4016	-1.321	0.0943887	0.998938	Napb
ENSMUSG00000027447	0.195	1.1447	0.0175746	0.452786	0.0899	1.0643	0.333623	0.998938	Cst3
ENSMUSG00000068134	0.3455	1.2706	0.0188263	0.46288	-0.0402	-1.0282	0.807195	0.998938	Zfp120
ENSMUSG00000060336	0.5464	1.4605	0.266016	0.80278	-0.2659	-1.2024	0.653112	0.998938	Zfp937
ENSMUSG00000063364	0.3068	1.237	0.464714	0.884618	-0.5053	-1.4194	0.328795	0.998938	3300002I08Rik
ENSMUSG00000068130	-0.0178	-1.0124	0.9696	0.994709	0.277	1.2117	0.629133	0.998938	Zfp442
ENSMUSG00000083325	-0.1688	-1.1242	0.358974	0.849794	-0.1482	-1.1082	0.508081	0.998938	Gm14121
ENSMUSG00000033096	0.0148	1.0103	0.808684	0.972619	0.055	1.0389	0.465456	0.998938	Apmap
ENSMUSG00000027452	0.1673	1.1229	0.626992	0.931553	0.1628	1.1195	0.699014	0.998938	Acss1
ENSMUSG00000033068	0.0696	1.0494	0.651865	0.936556	0.1141	1.0823	0.546754	0.998938	Entpd6
ENSMUSG00000033059	-0.108	-1.0777	0.581345	0.919272	0.0533	1.0376	0.823514	0.998938	Pygb
ENSMUSG00000032046	0.1599	1.1172	0.0357287	0.525374	0.0578	1.0409	0.508059	0.998938	Abhd12
ENSMUSG00000027454	0.3002	1.2314	0.114542	0.690826	0.1614	1.1183	0.474475	0.998938	Gins1
ENSMUSG00000068115	-0.5855	-1.5005	0.0712437	0.610289	0.0212	1.0148	0.955082	0.998938	Ninl
ENSMUSG00000027455	-0.0051	-1.0036	0.934893	0.992328	-0.0766	-1.0545	0.327215	0.998938	Nsfl1c
ENSMUSG00000032966	0.068	1.0483	0.372271	0.853924	-0.0639	-1.0453	0.491863	0.998938	Fkbp1a
ENSMUSG00000032869	0.0788	1.0561	0.243763	0.792826	-0.1526	-1.1115	0.0737489	0.998938	Psmf1
ENSMUSG00000027459	0.3083	1.2383	0.151681	0.726351	0.1657	1.1217	0.518302	0.998938	Fam110a
ENSMUSG00000027463	-0.0907	-1.0649	0.868736	0.981811	0.6749	1.5964	0.322699	0.998938	Slc52a3
ENSMUSG00000032802	-0.0575	-1.0407	0.728519	0.957033	-0.5409	-1.4549	0.0153577	0.860395	Srxn1
ENSMUSG00000081087	0.2402	1.1812	0.633131	0.932011	-0.7026	-1.6274	0.262229	0.998938	Rps15a-ps7
ENSMUSG00000074698	0.0518	1.0366	0.367014	0.852937	0.0034	1.0024	0.960852	0.998938	Csnk2a1
ENSMUSG00000027465	0.0843	1.0601	0.372822	0.853924	0.0479	1.0337	0.676202	0.998938	Tbc1d20
ENSMUSG00000027466	0.0341	1.0239	0.602277	0.92662	0.023	1.0161	0.773539	0.998938	Rbck1
ENSMUSG00000032715	-0.1009	-1.0724	0.653028	0.937042	0.7613	1.695	0.0122353	0.807899	Trib3
ENSMUSG00000081434	-0.1406	-1.1024	0.723577	0.954429	-1.0711	-2.101	0.0397276	0.998938	Gm14165
ENSMUSG00000051817	-0.282	-1.2159	0.0886168	0.647915	0.1378	1.1003	0.479797	0.998938	Sox12
ENSMUSG00000074682	-0.2372	-1.1787	0.387853	0.856352	0.4682	1.3834	0.171758	0.998938	Zcchc3
ENSMUSG00000019188	0.0854	1.061	0.106957	0.679352	0.0966	1.0693	0.1341	0.998938	H13
ENSMUSG00000042814	-0.0148	-1.0103	0.922847	0.990513	0.0957	1.0686	0.610798	0.998938	Mcts2
ENSMUSG00000042745	-0.2457	-1.1857	0.269653	0.806205	1.1288	2.1868	0.000562636	0.426752	Id1
ENSMUSG00000007659	-0.1564	-1.1145	0.0856091	0.639393	0.0111	1.0077	0.91695	0.998938	Bcl2l1
ENSMUSG00000027469	0.0687	1.0488	0.774091	0.96716	-0.0539	-1.0381	0.854007	0.998938	Tpx2
ENSMUSG00000074676	0.2525	1.1912	0.568874	0.916202	-0.4906	-1.405	0.36975	0.998938	Foxs1
ENSMUSG00000027472	0.0167	1.0117	0.840949	0.97796	-0.1409	-1.1026	0.179412	0.998938	Pdrg1
ENSMUSG00000027474	0.3687	1.2912	0.0999629	0.663354	0.0052	1.0036	0.98422	0.999115	Ccm2l
ENSMUSG00000003283	0.0583	1.0413	0.862765	0.981811	0.5454	1.4594	0.198739	0.998938	Hck
ENSMUSG00000068040	-0.1226	-1.0887	0.0681871	0.610289	-0.0625	-1.0442	0.427971	0.998938	Tm9sf4
ENSMUSG00000051413	-0.1775	-1.1309	0.277234	0.810355	0.0414	1.0291	0.833045	0.998938	Plagl2
ENSMUSG00000046020	0.0115	1.008	0.910322	0.988691	-0.0358	-1.0251	0.774301	0.998938	Pofut1
ENSMUSG00000027475	0.0812	1.0579	0.243701	0.792826	0.0689	1.0489	0.41381	0.998938	Kif3b
ENSMUSG00000073236	0.3109	1.2405	0.187771	0.750052	0.0249	1.0174	0.929352	0.998938	2500004C02Rik
ENSMUSG00000042548	0.0763	1.0543	0.413939	0.86432	0.2667	1.203	0.0292951	0.975147	Asxl1
ENSMUSG00000061411	-0.123	-1.089	0.673982	0.942192	-0.0117	-1.0081	0.973915	0.999064	8430427H17Rik
ENSMUSG00000056941	0.2002	1.1489	0.0523653	0.576758	-0.0927	-1.0664	0.439842	0.998938	Commd7
ENSMUSG00000027478	0.5508	1.4649	0.0260287	0.50788	-0.0654	-1.0464	0.81501	0.998938	Dnmt3b
ENSMUSG00000027479	0.063	1.0446	0.313805	0.829661	-0.1046	-1.0752	0.177731	0.998938	Mapre1
ENSMUSG00000083097	0.2836	1.2172	0.0139748	0.428344	-0.1286	-1.0933	0.322093	0.998938	Gm14494
ENSMUSG00000027487	0.24	1.181	0.346239	0.840752	-0.7275	-1.6558	0.028803	0.975147	Cdk5rap1
ENSMUSG00000027488	0.0117	1.0081	0.924589	0.990889	0.1415	1.1031	0.35513	0.998938	Snta1
ENSMUSG00000038533	-0.0748	-1.0532	0.232104	0.78272	-0.0579	-1.041	0.443371	0.998938	Cbfa2t2
ENSMUSG00000027490	0.0267	1.0187	0.867594	0.981811	0.1629	1.1195	0.410909	0.998938	E2f1
ENSMUSG00000000876	0.0061	1.0042	0.965086	0.994503	0.0682	1.0484	0.689718	0.998938	Pxmp4
ENSMUSG00000059842	-0.311	-1.2405	0.035155	0.524436	-0.2165	-1.1619	0.209299	0.998938	Zfp341
ENSMUSG00000038467	0.0808	1.0576	0.297747	0.824506	-0.0609	-1.0431	0.516961	0.998938	Chmp4b
ENSMUSG00000082064	0.2925	1.2248	0.525388	0.905849	-0.886	-1.8481	0.127902	0.998938	Gm14217
ENSMUSG00000027593	0.0224	1.0156	0.68569	0.946057	0.0839	1.0599	0.224813	0.998938	Raly
ENSMUSG00000074656	0.0326	1.0228	0.716831	0.953171	-0.0091	-1.0063	0.933761	0.998938	Eif2s2
ENSMUSG00000027597	-0.0709	-1.0503	0.584788	0.920457	0.1098	1.0791	0.490623	0.998938	Ahcy
ENSMUSG00000027598	-0.0403	-1.0284	0.509059	0.90071	0.065	1.0461	0.387604	0.998938	Itch
ENSMUSG00000047459	0.1646	1.1209	0.0333327	0.524436	-0.0932	-1.0668	0.297548	0.998938	Dynlrb1
ENSMUSG00000027602	0.1828	1.1351	0.176845	0.742713	0.0372	1.0261	0.81746	0.998938	Map1lc3a
ENSMUSG00000038383	-0.0231	-1.0161	0.799957	0.969457	-0.1613	-1.1183	0.161148	0.998938	Pigu
ENSMUSG00000038375	0.1036	1.0744	0.417162	0.86432	0.0027	1.0019	0.98619	0.999115	Trp53inp2
ENSMUSG00000038369	-0.0522	-1.0369	0.466721	0.885743	-0.0577	-1.0408	0.511024	0.998938	Ncoa6
ENSMUSG00000027603	0.0514	1.0363	0.913968	0.989082	0.7933	1.7331	0.185544	0.998938	Ggt7
ENSMUSG00000027605	0.0889	1.0635	0.775056	0.96716	0.0087	1.006	0.981851	0.999115	Acss2
ENSMUSG00000027610	-0.0992	-1.0712	0.468535	0.885937	-0.0853	-1.0609	0.609347	0.998938	Gss
ENSMUSG00000038324	-0.0348	-1.0244	0.475015	0.888914	0.0413	1.029	0.489169	0.998938	Trpc4ap
ENSMUSG00000038312	0.1758	1.1296	0.107818	0.680601	-0.0282	-1.0197	0.826306	0.998938	Edem2
ENSMUSG00000027611	0.4079	1.3268	0.294393	0.821814	1.15	2.2191	0.0239048	0.962133	Procr
ENSMUSG00000074649	0.1385	1.1008	0.330645	0.836501	-0.2435	-1.1838	0.169126	0.998938	BC029722
ENSMUSG00000027613	0.1817	1.1342	0.044974	0.54362	-0.0169	-1.0118	0.871127	0.998938	Eif6
ENSMUSG00000005882	-0.09	-1.0644	0.160062	0.734192	0.0118	1.0082	0.876423	0.998938	Uqcc1
ENSMUSG00000038241	-0.1571	-1.115	0.116014	0.691196	0.0535	1.0378	0.650088	0.998938	Cep250
ENSMUSG00000074646	-0.2136	-1.1596	0.546586	0.911247	0.1631	1.1197	0.706049	0.998938	6430550D23Rik
ENSMUSG00000005881	0.0005	1.0003	0.995687	0.999329	0.1062	1.0764	0.318974	0.998938	Ergic3
ENSMUSG00000038180	-0.2536	-1.1922	0.593888	0.924427	0.3539	1.278	0.544104	0.998938	Spag4
ENSMUSG00000089824	-0.0412	-1.029	0.794277	0.968921	0.3132	1.2425	0.119056	0.998938	Rbm12
ENSMUSG00000027618	-0.0031	-1.0021	0.96901	0.994709	-0.114	-1.0822	0.250459	0.998938	Nfs1
ENSMUSG00000067847	0.0504	1.0355	0.589973	0.923283	0.0933	1.0668	0.417797	0.998938	Romo1
ENSMUSG00000027620	0.0491	1.0346	0.439428	0.872324	-0.0171	-1.0119	0.824296	0.998938	Rbm39
ENSMUSG00000038116	-0.073	-1.0519	0.548268	0.911906	0.0556	1.0393	0.707806	0.998938	Phf20
ENSMUSG00000046229	0.3559	1.2798	0.00273291	0.227085	-0.2305	-1.1732	0.0797825	0.998938	Scand1
ENSMUSG00000038085	0.1338	1.0972	0.630022	0.931553	-0.223	-1.1672	0.513512	0.998938	Cnbd2
ENSMUSG00000082321	0.0129	1.009	0.956594	0.994297	-0.2184	-1.1634	0.456183	0.998938	Gm14253
ENSMUSG00000027624	0.0364	1.0255	0.908231	0.988573	0.0723	1.0514	0.851689	0.998938	Epb4.1l1
ENSMUSG00000027628	-0.0034	-1.0024	0.958048	0.994297	0.026	1.0182	0.744787	0.998938	Aar2
ENSMUSG00000061689	-0.0335	-1.0235	0.686327	0.946057	0.0131	1.0091	0.897063	0.998938	Dlgap4
ENSMUSG00000067818	-0.0043	-1.003	0.986069	0.997037	0.2973	1.2289	0.336665	0.998938	Myl9
ENSMUSG00000085741	0.1428	1.104	0.431212	0.870147	-0.1384	-1.1007	0.531899	0.998938	5430405H02Rik
ENSMUSG00000027637	0.0208	1.0145	0.762648	0.965806	-0.044	-1.031	0.603195	0.998938	1110008F13Rik
ENSMUSG00000027634	-0.26	-1.1975	0.00801197	0.363765	-0.1751	-1.129	0.115471	0.998938	Ndrg3
ENSMUSG00000082163	0.0315	1.022	0.93806	0.992328	0.5944	1.5098	0.241005	0.998938	Gm14276
ENSMUSG00000027635	0.1784	1.1317	0.397397	0.859889	0.202	1.1503	0.433316	0.998938	Dsn1
ENSMUSG00000055485	-0.2433	-1.1837	0.540978	0.909267	0.5551	1.4692	0.261698	0.998938	Soga1
ENSMUSG00000027639	-0.2875	-1.2206	0.0825355	0.635021	-0.0954	-1.0684	0.622562	0.998938	Samhd1
ENSMUSG00000027641	-0.125	-1.0905	0.365365	0.85273	0.0715	1.0508	0.669267	0.998938	Rbl1
ENSMUSG00000084113	0.2598	1.1973	0.307539	0.826832	-0.2756	-1.2105	0.374814	0.998938	Gm14277
ENSMUSG00000027642	0.0287	1.0201	0.727117	0.956294	-0.013	-1.009	0.897515	0.998938	Rpn2
ENSMUSG00000063019	0.1278	1.0926	0.176243	0.742713	0	1	0.999717	0.999824	Manbal
ENSMUSG00000027646	0.2128	1.1589	0.30366	0.82653	-0.3399	-1.2656	0.184693	0.998938	Src
ENSMUSG00000067787	0.1384	1.1007	0.0134656	0.428344	-0.1196	-1.0864	0.0677875	0.998938	Blcap
ENSMUSG00000027649	-0.0697	-1.0495	0.523758	0.905709	-0.0006	-1.0004	0.996543	0.999672	Ctnnbl1
ENSMUSG00000027650	-0.1818	-1.1343	0.0714573	0.610289	0.0123	1.0085	0.916707	0.998938	Tti1
ENSMUSG00000027651	-0.003	-1.0021	0.958754	0.994297	0.0525	1.037	0.464814	0.998938	Rprd1b
ENSMUSG00000037820	0.1925	1.1428	0.257594	0.796884	0.0802	1.0572	0.69484	0.998938	Tgm2
ENSMUSG00000037813	0.3118	1.2412	0.367446	0.852937	0.1219	1.0882	0.770931	0.998938	D630003M21Rik
ENSMUSG00000016024	0.1691	1.1244	0.394237	0.858817	0.2241	1.1681	0.357581	0.998938	Lbp
ENSMUSG00000085385	-0.1465	-1.1069	0.306079	0.82653	0.1168	1.0843	0.501284	0.998938	9430008C03Rik
ENSMUSG00000044349	-0.7278	-1.6562	0.103259	0.670369	-0.5269	-1.4408	0.322316	0.998938	Snhg11
ENSMUSG00000027652	-0.0522	-1.0368	0.618222	0.929071	-0.1195	-1.0864	0.356033	0.998938	Ralgapb
ENSMUSG00000037761	0.009	1.0063	0.943563	0.993279	-0.1279	-1.0927	0.418436	0.998938	Actr5
ENSMUSG00000037754	0.1611	1.1182	0.71121	0.951675	-0.241	-1.1818	0.651544	0.998938	Ppp1r16b
ENSMUSG00000027654	-0.1663	-1.1221	0.505706	0.899446	0.0712	1.0506	0.814886	0.998938	Fam83d
ENSMUSG00000027655	0.0702	1.0499	0.558591	0.913689	0.0439	1.0309	0.76434	0.998938	Dhx35
ENSMUSG00000074623	-0.1844	-1.1364	0.646511	0.934783	-0.9295	-1.9046	0.0724401	0.998938	Gm826
ENSMUSG00000074622	-0.0415	-1.0292	0.848935	0.978736	0.3504	1.2749	0.201057	0.998938	Mafb
ENSMUSG00000070544	-0.2043	-1.1521	0.0122531	0.415338	-0.1695	-1.1247	0.0739191	0.998938	Top1
ENSMUSG00000016933	-0.1299	-1.0942	0.131924	0.704493	-0.0315	-1.0221	0.757354	0.998938	Plcg1
ENSMUSG00000035877	0.1044	1.075	0.336435	0.838497	0.1349	1.098	0.311161	0.998938	Zhx3
ENSMUSG00000027412	0.0484	1.0341	0.776192	0.967192	-0.2379	-1.1793	0.26319	0.998938	Lpin3
ENSMUSG00000057133	0.0216	1.0151	0.887927	0.986385	0.045	1.0317	0.810664	0.998938	Chd6
ENSMUSG00000083567	-0.0039	-1.0027	0.99361	0.998722	-0.6702	-1.5913	0.273826	0.998938	Gm11451
ENSMUSG00000016921	-0.0825	-1.0588	0.219827	0.773946	-0.0787	-1.0561	0.334372	0.998938	Srsf6
ENSMUSG00000017868	-0.181	-1.1337	0.319471	0.832774	-0.1275	-1.0924	0.562743	0.998938	Sgk2
ENSMUSG00000017858	0.045	1.0317	0.57109	0.91711	0.0182	1.0127	0.850744	0.998938	Ift52
ENSMUSG00000017861	0.0021	1.0015	0.996883	0.999534	0.5826	1.4975	0.381457	0.998938	Mybl2
ENSMUSG00000035399	0.0044	1.0031	0.969668	0.994709	0.1068	1.0768	0.459645	0.998938	Oser1
ENSMUSG00000048486	-0.0829	-1.0591	0.505531	0.899446	0.088	1.0629	0.563178	0.998938	Fitm2
ENSMUSG00000046840	0.4149	1.3332	0.16088	0.734494	0.0682	1.0484	0.845979	0.998938	0610008F07Rik
ENSMUSG00000017950	-0.2537	-1.1923	0.00500396	0.311708	-0.0472	-1.0333	0.627704	0.998938	Hnf4a
ENSMUSG00000017679	-0.0079	-1.0055	0.935172	0.992328	-0.0465	-1.0328	0.697305	0.998938	Ttpal
ENSMUSG00000017707	-0.0681	-1.0483	0.413037	0.864319	0.0511	1.036	0.613609	0.998938	Serinc3
ENSMUSG00000035268	0.173	1.1274	0.168337	0.739302	0.076	1.0541	0.61213	0.998938	Pkig
ENSMUSG00000017697	0.1222	1.0884	0.751282	0.963952	0.5704	1.485	0.236712	0.998938	Ada
ENSMUSG00000018326	0.0277	1.0194	0.377386	0.854758	-0.0706	-1.0502	0.0774731	0.998938	Ywhab
ENSMUSG00000018322	0.0225	1.0157	0.849724	0.978736	-0.1363	-1.0991	0.354588	0.998938	Tomm34
ENSMUSG00000018209	-0.0503	-1.0355	0.525464	0.905849	-0.0503	-1.0354	0.603547	0.998938	Stk4
ENSMUSG00000017002	0.6741	1.5956	0.194505	0.752893	-0.1013	-1.0728	0.870107	0.998938	Slpi
ENSMUSG00000017009	0.2344	1.1764	0.0411522	0.534259	0.2372	1.1787	0.0851757	0.998938	Sdc4
ENSMUSG00000045503	0.3004	1.2315	0.0149404	0.433627	0.0277	1.0194	0.840173	0.998938	Sys1
ENSMUSG00000017734	0.1761	1.1298	0.650475	0.936556	-0.088	-1.0629	0.852978	0.998938	Dbndd2
ENSMUSG00000017721	0.0744	1.0529	0.521369	0.905527	-0.0288	-1.0202	0.838157	0.998938	Pigt
ENSMUSG00000017723	0.2561	1.1943	0.32725	0.834608	-0.3924	-1.3126	0.224247	0.998938	Wfdc2
ENSMUSG00000017299	0.0657	1.0466	0.361775	0.851628	0.0556	1.0393	0.525957	0.998938	Dnttip1
ENSMUSG00000001403	0.1001	1.0719	0.725471	0.955487	-0.0116	-1.0081	0.973411	0.999064	Ube2c
ENSMUSG00000050373	-0.2158	-1.1614	0.105072	0.67554	0.1201	1.0868	0.446519	0.998938	Snx21
ENSMUSG00000017307	-0.0449	-1.0316	0.738248	0.960214	0.1174	1.0848	0.478865	0.998938	Acot8
ENSMUSG00000045822	-0.0186	-1.013	0.927927	0.991474	-0.0934	-1.0669	0.711024	0.998938	Zswim3
ENSMUSG00000017764	-0.0556	-1.0393	0.787965	0.968921	-0.1104	-1.0796	0.663318	0.998938	Zswim1
ENSMUSG00000039873	0.1759	1.1297	0.424638	0.868855	0.0756	1.0538	0.777476	0.998938	Neurl2
ENSMUSG00000017760	0.0066	1.0046	0.930909	0.991825	0.1968	1.1461	0.0481053	0.998938	Ctsa
ENSMUSG00000017754	0.6108	1.5271	0.0410674	0.534259	0.3431	1.2685	0.323305	0.998938	Pltp
ENSMUSG00000039849	0.2729	1.2083	0.012111	0.415003	0.0714	1.0507	0.55432	0.998938	Pcif1
ENSMUSG00000039834	-0.1387	-1.1009	0.0989793	0.661457	-0.0131	-1.0091	0.89447	0.998938	Zfp335
ENSMUSG00000085436	0.3087	1.2386	0.291407	0.819517	-0.4415	-1.3581	0.220785	0.998938	Gm11458
ENSMUSG00000017740	-0.0808	-1.0576	0.795691	0.968921	-0.164	-1.1204	0.668224	0.998938	Slc12a5
ENSMUSG00000039804	-0.1152	-1.0831	0.168035	0.739244	-0.1353	-1.0983	0.185343	0.998938	Ncoa5
ENSMUSG00000017664	0.0727	1.0517	0.574919	0.918596	-0.098	-1.0703	0.537413	0.998938	Slc35c2
ENSMUSG00000017670	0.0978	1.0701	0.41961	0.865625	0.0484	1.0341	0.741922	0.998938	Elmo2
ENSMUSG00000017667	-0.3196	-1.248	0.280181	0.812267	0.1388	1.101	0.697065	0.998938	Zfp334
ENSMUSG00000027670	0.8341	1.7827	0.0218517	0.481296	-0.3983	-1.3179	0.336812	0.998938	Ocstamp
ENSMUSG00000018459	0.4725	1.3875	0.112724	0.690195	0.1769	1.1304	0.615	0.998938	Slc13a3
ENSMUSG00000039725	-0.0175	-1.0122	0.905327	0.988344	-0.153	-1.1118	0.402283	0.998938	2810408M09Rik
ENSMUSG00000039671	-0.1327	-1.0963	0.187659	0.750052	0.0835	1.0596	0.489696	0.998938	Zmynd8
ENSMUSG00000027678	0.0287	1.0201	0.775649	0.96716	0.0036	1.0025	0.976624	0.999064	Ncoa3
ENSMUSG00000006800	0.0341	1.0239	0.866165	0.981811	-0.1572	-1.1151	0.528377	0.998938	Sulf2
ENSMUSG00000039621	-0.0606	-1.0429	0.863007	0.981811	0.3074	1.2375	0.478169	0.998938	Prex1
ENSMUSG00000042854	-0.1564	-1.1145	0.61253	0.928738	0.454	1.3698	0.238526	0.998938	Trp53rk
ENSMUSG00000074582	0.0184	1.0128	0.825638	0.975892	-0.0094	-1.0065	0.927025	0.998938	Arfgef2
ENSMUSG00000002718	0.0253	1.0177	0.755471	0.964468	-0.0337	-1.0236	0.735324	0.998938	Cse1l
ENSMUSG00000039536	-0.1226	-1.0887	0.113539	0.690316	0.0453	1.0319	0.620378	0.998938	Stau1
ENSMUSG00000017999	-0.2158	-1.1613	0.00223311	0.211699	-0.007	-1.0049	0.924211	0.998938	Ddx27
ENSMUSG00000039501	-0.6778	-1.5997	4.45048e-06	0.0135809	-0.3809	-1.3021	0.00675309	0.752328	Znfx1
ENSMUSG00000074578	-0.5404	-1.4544	0.000242852	0.0657781	-0.3231	-1.2511	0.0357574	0.998938	1500012F01Rik
ENSMUSG00000017969	0.4502	1.3662	0.264712	0.802469	0.2296	1.1725	0.636777	0.998938	Ptgis
ENSMUSG00000017929	-0.3635	-1.2866	0.0118452	0.415003	-0.0052	-1.0036	0.973881	0.999064	B4galt5
ENSMUSG00000039463	0.0476	1.0335	0.580407	0.919272	0.1377	1.1002	0.201248	0.998938	Slc9a8
ENSMUSG00000047030	-0.1662	-1.1221	0.103825	0.671874	0.1618	1.1187	0.189111	0.998938	Spata2
ENSMUSG00000006418	0.0015	1.0011	0.974927	0.994709	0.0024	1.0016	0.968093	0.999064	Rnf114
ENSMUSG00000042821	0.5009	1.4151	0.386577	0.856201	-0.709	-1.6347	0.318937	0.998938	Snai1
ENSMUSG00000090213	-0.3331	-1.2597	0.0400474	0.53115	-0.2724	-1.2078	0.155122	0.998938	Tmem189
ENSMUSG00000056501	0.1393	1.1014	0.332122	0.836817	0.1073	1.0772	0.538139	0.998938	Cebpb
ENSMUSG00000027540	0.0333	1.0234	0.78154	0.967567	0.1227	1.0888	0.40928	0.998938	Ptpn1
ENSMUSG00000074577	-0.2712	-1.2068	0.347957	0.841948	-0.025	-1.0175	0.942944	0.998938	Fam65c
ENSMUSG00000044641	-0.0955	-1.0684	0.411457	0.862737	0.1558	1.114	0.277729	0.998938	Pard6b
ENSMUSG00000078919	-0.0896	-1.0641	0.599034	0.926487	0.3163	1.2451	0.141758	0.998938	Dpm1
ENSMUSG00000074576	0.1543	1.1129	0.293195	0.820496	0.1526	1.1116	0.392937	0.998938	Mocs3
ENSMUSG00000027546	0.2271	1.1705	0.0415301	0.534259	0.205	1.1527	0.122006	0.998938	Atp9a
ENSMUSG00000027551	0.0341	1.0239	0.766049	0.966084	-0.0086	-1.006	0.951259	0.998938	Zfp64
ENSMUSG00000047907	0.0021	1.0014	0.989076	0.997803	0.0375	1.0263	0.84037	0.998938	Tshz2
ENSMUSG00000052056	-0.1654	-1.1215	0.0877585	0.646354	0.2029	1.151	0.0872944	0.998938	Zfp217
ENSMUSG00000084067	-0.0364	-1.0255	0.898178	0.987888	-0.1981	-1.1472	0.571318	0.998938	Gm14269
ENSMUSG00000052033	0.1298	1.0942	0.153671	0.729019	-0.1353	-1.0983	0.220863	0.998938	Pfdn4
ENSMUSG00000027495	0.3013	1.2323	0.0593242	0.603461	-0.014	-1.0098	0.939379	0.998938	Fam210b
ENSMUSG00000027496	0.078	1.0556	0.765998	0.966084	0.0698	1.0495	0.827869	0.998938	Aurka
ENSMUSG00000027498	0.1068	1.0769	0.114738	0.690826	-0.1679	-1.1234	0.048072	0.998938	Cstf1
ENSMUSG00000027502	0.1006	1.0722	0.15716	0.733209	0.1819	1.1344	0.0435654	0.998938	Rtfdc1
ENSMUSG00000081344	-0.0337	-1.0236	0.805672	0.971381	-0.1506	-1.1101	0.374609	0.998938	Gm14303
ENSMUSG00000008999	-0.0431	-1.0303	0.87295	0.983405	-0.3744	-1.2963	0.266028	0.998938	Bmp7
ENSMUSG00000027509	-0.0806	-1.0574	0.24683	0.794153	-0.1536	-1.1123	0.0798502	0.998938	Rae1
ENSMUSG00000027510	-0.3239	-1.2517	0.203496	0.759077	-0.0092	-1.0064	0.975898	0.999064	Rbm38
ENSMUSG00000087382	-0.1106	-1.0796	0.786138	0.968921	0.9838	1.9776	0.0622208	0.998938	1300015D01Rik
ENSMUSG00000027513	-0.1607	-1.1179	0.608557	0.927891	0.9524	1.9351	0.0224119	0.950322	Pck1
ENSMUSG00000027514	-0.5447	-1.4587	0.0510813	0.571628	-0.7742	-1.7102	0.0263095	0.962133	Zbp1
ENSMUSG00000038400	0.2041	1.152	0.390433	0.857769	0.0539	1.0381	0.85151	0.998938	Pmepa1
ENSMUSG00000055897	-0.2573	-1.1952	0.0754034	0.619655	-0.0007	-1.0005	0.996662	0.999672	Ppp4r1l-ps
ENSMUSG00000027519	-0.0593	-1.042	0.396552	0.859889	0.037	1.026	0.663518	0.998938	Rab22a
ENSMUSG00000054455	0.0615	1.0435	0.246914	0.794153	-0.0654	-1.0463	0.312519	0.998938	Vapb
ENSMUSG00000081700	-0.0624	-1.0442	0.724407	0.954768	0.1436	1.1047	0.509554	0.998938	Gm14337
ENSMUSG00000027522	-0.1672	-1.1229	0.0314791	0.51937	-0.111	-1.08	0.219411	0.998938	Stx16
ENSMUSG00000039263	0.0479	1.0338	0.374779	0.854758	0.093	1.0666	0.167161	0.998938	Npepl1
ENSMUSG00000027523	-0.0247	-1.0172	0.624591	0.931278	-0.0066	-1.0046	0.914417	0.998938	Gnas
ENSMUSG00000090625	-0.1111	-1.0801	0.750733	0.963952	0.2001	1.1488	0.641061	0.998938	Gm20721
ENSMUSG00000016253	0.0316	1.0222	0.740436	0.961249	0.2381	1.1794	0.0549503	0.998938	Nelfcd
ENSMUSG00000016256	-0.0424	-1.0298	0.64864	0.935632	0.0458	1.0323	0.687609	0.998938	Ctsz
ENSMUSG00000016252	0.1562	1.1143	0.162931	0.736076	0.0511	1.0361	0.700963	0.998938	Atp5e
ENSMUSG00000016257	0.0212	1.0148	0.736997	0.959309	-0.2089	-1.1558	0.0143669	0.843596	Slmo2
ENSMUSG00000078889	0.0636	1.045	0.802487	0.970212	-0.2303	-1.1731	0.462834	0.998938	Gm14288
ENSMUSG00000078878	-0.2172	-1.1625	0.62056	0.929694	0.1981	1.1472	0.711832	0.998938	Gm14305
ENSMUSG00000078877	0.1317	1.0955	0.698149	0.948434	0.0954	1.0684	0.818244	0.998938	Gm14295
ENSMUSG00000074527	0.2426	1.1831	0.615686	0.928932	-0.0711	-1.0505	0.904055	0.998938	Gm14296
ENSMUSG00000078870	0.1138	1.0821	0.630024	0.931553	-0.7512	-1.6832	0.0175729	0.90049	Gm14410
ENSMUSG00000078866	-0.5592	-1.4735	0.127707	0.701579	0.1525	1.1115	0.725239	0.998938	Gm14420
ENSMUSG00000094786	-0.3314	-1.2582	0.211379	0.7663	0.1207	1.0872	0.703818	0.998938	Gm14403
ENSMUSG00000078864	-0.4486	-1.3647	0.216509	0.7708	-0.3138	-1.243	0.473066	0.998938	Gm14322
ENSMUSG00000095362	-0.2985	-1.2299	0.164891	0.736076	0.0476	1.0335	0.852091	0.998938	Gm14325
ENSMUSG00000074521	-0.0114	-1.008	0.978312	0.994957	0.5559	1.4701	0.289367	0.998938	Gm14327
ENSMUSG00000074529	0.2717	1.2072	0.52088	0.905332	0.65	1.5691	0.218074	0.998938	C330013J21Rik
ENSMUSG00000078862	0.2128	1.1589	0.418385	0.865193	0.0519	1.0366	0.870721	0.998938	Gm14326
ENSMUSG00000074519	-0.3214	-1.2496	0.148441	0.722809	-0.3343	-1.2607	0.215673	0.998938	Etohi1
ENSMUSG00000078861	-0.138	-1.1004	0.508678	0.900584	-0.3954	-1.3153	0.133421	0.998938	Zfp931
ENSMUSG00000070476	0.0495	1.0349	0.899596	0.987888	0.5252	1.4391	0.28299	0.998938	Fam217b
ENSMUSG00000061897	-0.1591	-1.1166	0.647581	0.934816	-0.161	-1.1181	0.705296	0.998938	Gm14292
ENSMUSG00000039117	-0.2445	-1.1847	0.00287167	0.232395	0.1069	1.0769	0.22775	0.998938	Taf4a
ENSMUSG00000085704	-0.1962	-1.1457	0.638544	0.932601	0.7619	1.6957	0.148435	0.998938	4921531C22Rik
ENSMUSG00000039108	-0.0352	-1.0247	0.696862	0.94756	0.018	1.0125	0.870723	0.998938	Lsm14b
ENSMUSG00000027566	0.0093	1.0064	0.880048	0.985369	0.019	1.0133	0.799914	0.998938	Psma7
ENSMUSG00000039086	-0.1882	-1.1394	0.11016	0.686392	-0.0603	-1.0427	0.664122	0.998938	Ss18l1
ENSMUSG00000039069	0.0309	1.0216	0.706079	0.9508	-0.0123	-1.0085	0.902431	0.998938	Mtg2
ENSMUSG00000039050	0.0826	1.0589	0.303487	0.82653	-0.074	-1.0527	0.447978	0.998938	Osbpl2
ENSMUSG00000039041	-0.1186	-1.0856	0.0824179	0.634515	-0.0434	-1.0305	0.587712	0.998938	Adrm1
ENSMUSG00000015647	0.2025	1.1507	0.547896	0.911906	-0.1414	-1.103	0.730899	0.998938	Lama5
ENSMUSG00000039001	-0.124	-1.0897	0.231998	0.78272	-0.0957	-1.0686	0.445097	0.998938	Rps21
ENSMUSG00000038990	0.0543	1.0383	0.549769	0.912409	0.1532	1.112	0.178285	0.998938	Cables2
ENSMUSG00000027569	-0.1673	-1.123	0.338417	0.838497	-0.255	-1.1933	0.237152	0.998938	Mrgbp
ENSMUSG00000049401	-0.3614	-1.2847	6.96034e-05	0.034214	-0.2375	-1.1789	0.0115266	0.807899	Ogfr
ENSMUSG00000038914	-0.0722	-1.0513	0.458163	0.881419	0.179	1.1321	0.143093	0.998938	Dido1
ENSMUSG00000027573	-0.0425	-1.0299	0.641265	0.932943	-0.1071	-1.077	0.343109	0.998938	Gid8
ENSMUSG00000023393	-0.2388	-1.18	0.431489	0.870147	-0.3143	-1.2434	0.398652	0.998938	Slc17a9
ENSMUSG00000038848	-0.2023	-1.1505	0.00422265	0.285934	-0.0944	-1.0676	0.222307	0.998938	Ythdf1
ENSMUSG00000027575	0.0057	1.0039	0.936899	0.992328	-0.0703	-1.05	0.427548	0.998938	Arfgap1
ENSMUSG00000070461	-0.3131	-1.2424	0.456449	0.880407	1.3145	2.4872	0.018718	0.916699	9230112E08Rik
ENSMUSG00000016344	0.218	1.1632	0.0693874	0.610289	0.038	1.0267	0.785334	0.998938	Ppdpf
ENSMUSG00000038751	1.1832	2.2709	0.0299391	0.512134	0.0682	1.0484	0.912056	0.998938	Ptk6
ENSMUSG00000027579	0.4501	1.3661	0.384924	0.856201	-0.1062	-1.0764	0.865477	0.998938	Srms
ENSMUSG00000027580	-0.4159	-1.3341	0.00303314	0.241053	-0.2159	-1.1614	0.158651	0.998938	Helz2
ENSMUSG00000038705	0.0073	1.0051	0.939417	0.992328	0.2446	1.1848	0.0500907	0.998938	Gmeb2
ENSMUSG00000038685	-0.0121	-1.0084	0.878605	0.985128	-0.0976	-1.07	0.321013	0.998938	Rtel1
ENSMUSG00000038671	-0.0319	-1.0223	0.513205	0.902241	-0.0886	-1.0634	0.148303	0.998938	Arfrp1
ENSMUSG00000027582	-0.2613	-1.1986	0.00612804	0.329909	-0.1536	-1.1123	0.149518	0.998938	Zgpat
ENSMUSG00000085028	-0.0355	-1.0249	0.89118	0.986385	0.0212	1.0148	0.946861	0.998938	Slc2a4rg-ps
ENSMUSG00000027583	-0.0337	-1.0236	0.883959	0.985874	-0.1979	-1.147	0.487328	0.998938	Zbtb46
ENSMUSG00000000827	0.1091	1.0786	0.204185	0.760364	-0.0665	-1.0472	0.519656	0.998938	Tpd52l2
ENSMUSG00000000826	-0.0088	-1.0061	0.842031	0.97796	-0.0963	-1.069	0.0901294	0.998938	Dnajc5
ENSMUSG00000089917	0.1197	1.0865	0.120285	0.694403	-0.0874	-1.0625	0.342521	0.998938	Uckl1
ENSMUSG00000000823	0.0783	1.0558	0.313232	0.829661	0.0973	1.0698	0.306468	0.998938	Znf512b
ENSMUSG00000002455	0.0151	1.0105	0.84608	0.97815	0.0712	1.0506	0.459571	0.998938	Prpf6
ENSMUSG00000038605	-0.1024	-1.0736	0.532471	0.906542	-0.2726	-1.208	0.184442	0.998938	Samd10
ENSMUSG00000046470	-0.1782	-1.1315	0.518832	0.904508	0.1497	1.1093	0.656965	0.998938	Sox18
ENSMUSG00000002458	-0.0161	-1.0112	0.960712	0.994297	0.3734	1.2954	0.356773	0.998938	Rgs19
ENSMUSG00000027589	-0.0562	-1.0397	0.637371	0.932322	0.0871	1.0622	0.551703	0.998938	Pcmtd2
ENSMUSG00000038628	0.0906	1.0648	0.394889	0.859054	0.0188	1.0131	0.883844	0.998938	Polr3k
ENSMUSG00000082109	0.0642	1.0455	0.922852	0.990513	-0.1981	-1.1472	0.807363	0.998938	Rpl19-ps12
ENSMUSG00000068270	0.4656	1.3809	0.305588	0.82653	-0.1075	-1.0773	0.844417	0.998938	Shroom4
ENSMUSG00000004317	-0.0024	-1.0017	0.987157	0.997421	-0.1004	-1.0721	0.59172	0.998938	Clcn5
ENSMUSG00000046269	0.119	1.086	0.71791	0.953171	-0.2139	-1.1598	0.596815	0.998938	Usp27x
ENSMUSG00000031143	-0.2105	-1.1571	0.482585	0.890295	-0.1275	-1.0924	0.726815	0.998938	Ccdc22
ENSMUSG00000031145	-0.0925	-1.0662	0.716483	0.953164	-0.2053	-1.1529	0.512369	0.998938	Prickle3
ENSMUSG00000031146	0.0525	1.0371	0.876235	0.984878	0.0752	1.0535	0.855562	0.998938	Plp2
ENSMUSG00000031147	-0.1137	-1.082	0.526949	0.905849	0.0903	1.0646	0.680429	0.998938	Magix
ENSMUSG00000031148	0.0641	1.0454	0.322214	0.832774	0.0153	1.0107	0.844574	0.998938	Gpkow
ENSMUSG00000039382	-0.2125	-1.1587	0.101175	0.665059	0.1037	1.0746	0.498063	0.998938	Wdr45
ENSMUSG00000031149	-0.116	-1.0838	0.629821	0.931553	0.581	1.4959	0.0617419	0.998938	Praf2
ENSMUSG00000031150	-0.0121	-1.0084	0.97148	0.994709	-0.3578	-1.2815	0.393818	0.998938	Ccdc120
ENSMUSG00000082617	-0.625	-1.5423	0.102151	0.667529	0.3325	1.2592	0.462331	0.998938	Smt3h2-ps
ENSMUSG00000000134	-0.0882	-1.0631	0.210082	0.765372	-0.0746	-1.053	0.380986	0.998938	Tfe3
ENSMUSG00000031153	-0.1793	-1.1323	0.0741439	0.61464	-0.0387	-1.0272	0.740825	0.998938	Gripap1
ENSMUSG00000031154	-0.0881	-1.0629	0.323609	0.833543	-0.0323	-1.0227	0.764	0.998938	Otud5
ENSMUSG00000031155	-0.3003	-1.2314	0.225766	0.776857	-0.1596	-1.1169	0.592204	0.998938	Pim2
ENSMUSG00000031156	0.041	1.0288	0.665384	0.940965	0.1166	1.0842	0.321507	0.998938	Slc35a2
ENSMUSG00000031157	-0.024	-1.0168	0.797866	0.968921	0.0657	1.0466	0.569148	0.998938	Pqbp1
ENSMUSG00000031158	0.2068	1.1541	0.0719395	0.611256	0.0504	1.0356	0.706394	0.998938	Timm17b
ENSMUSG00000031161	-0.0596	-1.0421	0.456283	0.880407	0.1265	1.0917	0.203949	0.998938	Hdac6
ENSMUSG00000039231	-0.0777	-1.0554	0.552631	0.913169	-0.0034	-1.0024	0.982982	0.999115	Suv39h1
ENSMUSG00000031165	0.0147	1.0102	0.955017	0.994297	0.4131	1.3315	0.20737	0.998938	Was
ENSMUSG00000031166	-0.0316	-1.0221	0.705964	0.950741	0.0196	1.0137	0.84776	0.998938	Wdr13
ENSMUSG00000031167	0	1	0.999884	0.999884	0.1366	1.0993	0.502169	0.998938	Rbm3
ENSMUSG00000039201	-0.0596	-1.0421	0.725009	0.955069	-0.1129	-1.0814	0.587061	0.998938	Tbc1d25
ENSMUSG00000031168	0.0872	1.0623	0.335836	0.838497	0.0478	1.0337	0.662961	0.998938	Ebp
ENSMUSG00000031169	-0.1009	-1.0725	0.707542	0.951095	0.5025	1.4166	0.140171	0.998938	Porcn
ENSMUSG00000031171	-0.0265	-1.0186	0.749498	0.96394	0.0756	1.0538	0.460703	0.998938	Ftsj1
ENSMUSG00000052364	0.571	1.4855	0.11684	0.691854	-0.0695	-1.0493	0.871255	0.998938	B630019K06Rik
ENSMUSG00000015342	-0.0492	-1.0347	0.708648	0.951275	-0.0035	-1.0024	0.982818	0.999115	Xk
ENSMUSG00000083670	0.8877	1.8502	0.015954	0.443493	0.2021	1.1504	0.623271	0.998938	Gm6829
ENSMUSG00000015340	-0.0171	-1.012	0.954837	0.994297	0.2893	1.222	0.439645	0.998938	Cybb
ENSMUSG00000031176	0.0525	1.0371	0.555185	0.913596	-0.1505	-1.11	0.177333	0.998938	Dynlt3
ENSMUSG00000054453	0.105	1.0755	0.848841	0.978736	0.4256	1.3431	0.530725	0.998938	Sytl5
ENSMUSG00000031174	0.0997	1.0715	0.588396	0.922113	-0.1524	-1.1114	0.500486	0.998938	Rpgr
ENSMUSG00000031173	-0.0633	-1.0448	0.687918	0.946057	-0.1397	-1.1017	0.471492	0.998938	Otc
ENSMUSG00000058254	0.2768	1.2115	0.318196	0.83268	-0.0179	-1.0125	0.957369	0.998938	Tspan7
ENSMUSG00000008035	-0.4121	-1.3306	0.150068	0.724255	-0.3094	-1.2392	0.367784	0.998938	Mid1ip1
ENSMUSG00000040363	-0.2316	-1.1741	0.138929	0.71448	0.1646	1.1208	0.379591	0.998938	Bcor
ENSMUSG00000087271	0.4278	1.3452	0.34321	0.839985	0.5519	1.466	0.318858	0.998938	2900008C10Rik
ENSMUSG00000031007	0.0538	1.038	0.476651	0.888914	-0.0948	-1.0679	0.309523	0.998938	Atp6ap2
ENSMUSG00000044148	0.2095	1.1563	0.0443626	0.539674	0.0882	1.0631	0.463969	0.998938	1810030O07Rik
ENSMUSG00000064127	-0.1921	-1.1424	0.0272707	0.509066	-0.1239	-1.0897	0.218959	0.998938	Med14
ENSMUSG00000087424	0.1549	1.1134	0.540665	0.909267	-0.6382	-1.5564	0.0516345	0.998938	5730405O15Rik
ENSMUSG00000031010	-0.1456	-1.1062	0.225796	0.776857	0.0395	1.0278	0.78368	0.998938	Usp9x
ENSMUSG00000084349	0.3012	1.2322	0.225981	0.776857	-0.2469	-1.1867	0.41171	0.998938	Rpl3-ps1
ENSMUSG00000000787	-0.0497	-1.035	0.467442	0.885743	0.0887	1.0634	0.293787	0.998938	Ddx3x
ENSMUSG00000081255	0.3241	1.2519	0.358541	0.849661	0.5519	1.466	0.207252	0.998938	Gm5380
ENSMUSG00000031012	-0.0367	-1.0258	0.686177	0.946057	0.0555	1.0393	0.618516	0.998938	Cask
ENSMUSG00000025037	-0.0943	-1.0676	0.441091	0.873674	0.1171	1.0845	0.435187	0.998938	Maoa
ENSMUSG00000040147	-0.0069	-1.0048	0.95686	0.994297	-0.0095	-1.0066	0.951329	0.998938	Maob
ENSMUSG00000025040	0.138	1.1004	0.208069	0.764139	-0.3277	-1.255	0.0216978	0.950322	Fundc1
ENSMUSG00000037369	-0.0405	-1.0285	0.719517	0.95337	-0.0061	-1.0042	0.964851	0.999064	Kdm6a
ENSMUSG00000037347	0.129	1.0935	0.759133	0.965126	0.0438	1.0308	0.932168	0.998938	Chst7
ENSMUSG00000037341	0.099	1.071	0.688523	0.946057	0.5344	1.4484	0.0907281	0.998938	Slc9a7
ENSMUSG00000060090	0.086	1.0614	0.60875	0.927891	-0.1218	-1.0881	0.554559	0.998938	Rp2h
ENSMUSG00000037315	-0.1954	-1.145	0.233964	0.78337	-0.2053	-1.1529	0.30437	0.998938	Phf16
ENSMUSG00000023070	-0.1393	-1.1014	0.545563	0.911011	-0.1544	-1.1129	0.584164	0.998938	Rgn
ENSMUSG00000084830	0.1665	1.1223	0.451392	0.878377	0.0124	1.0087	0.962991	0.999064	Gm14539
ENSMUSG00000031059	0.0827	1.059	0.280608	0.812592	0.0161	1.0112	0.861467	0.998938	Ndufb11
ENSMUSG00000031060	-0.1474	-1.1076	0.0792234	0.629681	-0.0457	-1.0322	0.64179	0.998938	Rbm10
ENSMUSG00000001924	0.0059	1.0041	0.912616	0.988846	-0.0171	-1.0119	0.796629	0.998938	Uba1
ENSMUSG00000031065	0.073	1.0519	0.358291	0.849661	0.0877	1.0627	0.367098	0.998938	Cdk16
ENSMUSG00000031066	0.091	1.0651	0.816258	0.974122	0.3796	1.301	0.432762	0.998938	Usp11
ENSMUSG00000001127	0.0014	1.001	0.979931	0.995492	0.0844	1.0602	0.226602	0.998938	Araf
ENSMUSG00000001128	0.007	1.0049	0.978551	0.994957	0.5033	1.4175	0.130879	0.998938	Cfp
ENSMUSG00000009406	-0.1945	-1.1443	0.105077	0.67554	-0.0606	-1.0429	0.667953	0.998938	Elk1
ENSMUSG00000001134	0.0242	1.0169	0.841331	0.97796	-0.0344	-1.0241	0.816386	0.998938	Uxt
ENSMUSG00000086877	-0.2065	-1.1539	0.422121	0.867646	0.2994	1.2307	0.343921	0.998938	A230072C01Rik
ENSMUSG00000054737	-0.2688	-1.2048	0.149381	0.723306	0.1005	1.0721	0.650141	0.998938	Zfp182
ENSMUSG00000036782	0.1311	1.0951	0.44781	0.877296	0.0977	1.0701	0.642282	0.998938	Klhl13
ENSMUSG00000036769	0.039	1.0274	0.801677	0.969905	0.1588	1.1164	0.408145	0.998938	Wdr44
ENSMUSG00000079297	0.0855	1.0611	0.766711	0.966354	0.3297	1.2568	0.356175	0.998938	Gm2223
ENSMUSG00000031093	0.4246	1.3422	0.328774	0.835804	0.0383	1.0269	0.941822	0.998938	Dock11
ENSMUSG00000017057	0.2349	1.1768	0.287964	0.817052	0.0962	1.069	0.717862	0.998938	Il13ra1
ENSMUSG00000081159	-0.3574	-1.2811	0.0765834	0.622011	-0.2572	-1.1952	0.282362	0.998938	Gm6023
ENSMUSG00000016239	0.0066	1.0046	0.972571	0.994709	-0.4145	-1.3328	0.0915501	0.998938	Lonrf3
ENSMUSG00000006373	-0.0658	-1.0467	0.581055	0.919272	-0.1431	-1.1043	0.332081	0.998938	Pgrmc1
ENSMUSG00000059708	-0.5113	-1.4254	0.0038913	0.271818	-0.3265	-1.254	0.0979616	0.998938	Akap17b
ENSMUSG00000081281	-0.1192	-1.0861	0.277201	0.810355	0.1955	1.1451	0.15145	0.998938	Gm6274
ENSMUSG00000016319	0.0536	1.0379	0.251859	0.796496	-0.0138	-1.0096	0.805816	0.998938	Slc25a5
ENSMUSG00000006423	0.0391	1.0275	0.573323	0.9178	-0.0761	-1.0542	0.373949	0.998938	C330007P06Rik
ENSMUSG00000016308	0.0381	1.0268	0.492023	0.894343	-0.1125	-1.0811	0.109783	0.998938	Ube2a
ENSMUSG00000044149	0.0351	1.0247	0.833065	0.976676	-0.361	-1.2843	0.0911437	0.998938	Nkrf
ENSMUSG00000050379	-0.7598	-1.6933	0.0277468	0.510677	0.0164	1.0114	0.966464	0.999064	42984
ENSMUSG00000079641	-0.1167	-1.0842	0.20379	0.759748	-0.1516	-1.1108	0.178863	0.998938	Rpl39
ENSMUSG00000036572	0.0509	1.0359	0.643124	0.934072	-0.0304	-1.0213	0.820639	0.998938	Upf3b
ENSMUSG00000016409	-0.0046	-1.0032	0.960069	0.994297	-0.1932	-1.1433	0.100594	0.998938	Nkap
ENSMUSG00000016427	0.1056	1.076	0.239562	0.788558	-0.0373	-1.0262	0.729132	0.998938	Ndufa1
ENSMUSG00000036537	0.444	1.3604	0.129774	0.703141	-0.0155	-1.0108	0.964305	0.999064	Rnf113a1
ENSMUSG00000048047	-0.2072	-1.1544	0.0470578	0.554195	-0.1862	-1.1378	0.133887	0.998938	Zbtb33
ENSMUSG00000016534	0.0154	1.0107	0.821544	0.975054	-0.0157	-1.0109	0.850735	0.998938	Lamp2
ENSMUSG00000031095	0.0221	1.0155	0.796037	0.968921	-0.0443	-1.0312	0.673467	0.998938	Cul4b
ENSMUSG00000000355	0.1254	1.0908	0.134504	0.707885	-0.103	-1.074	0.306135	0.998938	Mcts1
ENSMUSG00000048970	0.0212	1.0148	0.794257	0.968921	0.0852	1.0609	0.396216	0.998938	C1galt1c1
ENSMUSG00000085611	0.104	1.0747	0.74459	0.962082	-0.3444	-1.2696	0.383358	0.998938	Ap3s1-ps1
ENSMUSG00000001986	-0.1138	-1.0821	0.723202	0.954362	-0.2284	-1.1715	0.563083	0.998938	Gria3
ENSMUSG00000037475	-0.0582	-1.0412	0.543255	0.910018	-0.1219	-1.0881	0.304172	0.998938	Thoc2
ENSMUSG00000025860	-0.0491	-1.0346	0.606325	0.927891	-0.1879	-1.1391	0.119996	0.998938	Xiap
ENSMUSG00000025862	-0.0048	-1.0033	0.962535	0.994297	0.1188	1.0858	0.350309	0.998938	Stag2
ENSMUSG00000045284	0.0235	1.0164	0.891051	0.986385	0.1152	1.0831	0.585159	0.998938	Dcaf12l1
ENSMUSG00000001173	-0.0729	-1.0518	0.702379	0.949672	-0.2298	-1.1727	0.331509	0.998938	Ocrl
ENSMUSG00000031101	-0.0167	-1.0117	0.966028	0.994648	0.1915	1.1419	0.691051	0.998938	Sash3
ENSMUSG00000036985	0.0974	1.0698	0.238387	0.787034	0.0189	1.0132	0.848271	0.998938	Zdhhc9
ENSMUSG00000063785	-0.2776	-1.2121	0.00198054	0.205357	0.0488	1.0344	0.603811	0.998938	Utp14a
ENSMUSG00000036959	-0.2287	-1.1718	0.123268	0.69864	-0.0521	-1.0368	0.766004	0.998938	Bcorl1
ENSMUSG00000031103	-0.0368	-1.0259	0.904062	0.988246	0.4478	1.364	0.241833	0.998938	Elf4
ENSMUSG00000036932	-0.0229	-1.016	0.769474	0.966962	-0.0598	-1.0423	0.533156	0.998938	Aifm1
ENSMUSG00000036916	-0.009	-1.0062	0.940448	0.992457	-0.0335	-1.0235	0.820176	0.998938	Zfp280c
ENSMUSG00000031105	0.0445	1.0313	0.804748	0.970966	0.2239	1.1679	0.317348	0.998938	Slc25a14
ENSMUSG00000031107	0.2422	1.1828	0.347558	0.841904	0.2631	1.2	0.403481	0.998938	Rbmx2
ENSMUSG00000031109	0.1881	1.1392	0.181639	0.747285	0.0185	1.0129	0.912016	0.998938	Enox2
ENSMUSG00000036198	-0.0609	-1.0431	0.861761	0.981811	-0.3866	-1.3073	0.373019	0.998938	Arhgap36
ENSMUSG00000082192	-0.3524	-1.2767	0.483279	0.890376	0.6431	1.5617	0.300697	0.998938	Gm14719
ENSMUSG00000031111	-0.2634	-1.2003	0.625727	0.931553	-0.2406	-1.1815	0.715613	0.998938	Igsf1
ENSMUSG00000085396	0.0128	1.0089	0.957427	0.994297	0.2753	1.2102	0.354986	0.998938	6720401G13Rik
ENSMUSG00000031112	-0.1011	-1.0726	0.860569	0.981802	-0.0944	-1.0676	0.893531	0.998938	2610018G03Rik
ENSMUSG00000050029	0.0464	1.0327	0.414267	0.86432	-0.063	-1.0447	0.366666	0.998938	Rap2c
ENSMUSG00000036109	-0.3628	-1.2859	0.264617	0.802469	0.0826	1.0589	0.832534	0.998938	Mbnl3
ENSMUSG00000031119	0.1452	1.1059	0.0722151	0.611735	0.1026	1.0737	0.283037	0.998938	Gpc4
ENSMUSG00000055653	0.4585	1.3741	0.278268	0.810587	-0.0388	-1.0272	0.939221	0.998938	Gpc3
ENSMUSG00000083621	0.1216	1.088	0.34343	0.839985	-0.3254	-1.253	0.0488055	0.998938	Gm14586
ENSMUSG00000081684	-0.0605	-1.0429	0.829463	0.976425	-0.3757	-1.2975	0.283686	0.998938	Rps2-ps13
ENSMUSG00000025626	-0.2234	-1.1675	0.0764641	0.621964	-0.2153	-1.1609	0.155604	0.998938	Phf6
ENSMUSG00000025630	0.066	1.0468	0.301253	0.826423	-0.1672	-1.1229	0.0420176	0.998938	Hprt
ENSMUSG00000036022	0.1391	1.1012	0.407313	0.862426	-0.0064	-1.0045	0.97476	0.999064	Fam122b
ENSMUSG00000023074	0.0807	1.0575	0.384597	0.856201	0.0594	1.0421	0.598191	0.998938	Mospd1
ENSMUSG00000083798	-0.0093	-1.0065	0.97398	0.994709	0.5171	1.431	0.151114	0.998938	Gm14584
ENSMUSG00000067925	0.0842	1.0601	0.789141	0.968921	0.3017	1.2326	0.43781	0.998938	Cxx1a
ENSMUSG00000067924	-0.3098	-1.2396	0.157789	0.733249	0.0506	1.0357	0.845724	0.998938	Cxx1b
ENSMUSG00000082253	-0.2455	-1.1855	0.597244	0.926478	-0.8019	-1.7434	0.169789	0.998938	Gm14639
ENSMUSG00000073176	0.3765	1.2982	0.618502	0.929071	-0.6989	-1.6233	0.452703	0.998938	Zfp449
ENSMUSG00000035967	0.0406	1.0286	0.901621	0.987888	0.4461	1.3624	0.276836	0.998938	Ddx26b
ENSMUSG00000061273	-0.0262	-1.0183	0.616746	0.928932	-0.141	-1.1027	0.0392993	0.998938	Mmgt1
ENSMUSG00000060681	0.1308	1.0949	0.0985835	0.661457	0.1255	1.0909	0.188263	0.998938	Slc9a6
ENSMUSG00000023092	-0.3506	-1.2751	0.110692	0.687626	0.1515	1.1107	0.55978	0.998938	Fhl1
ENSMUSG00000067873	0.0374	1.0263	0.686271	0.946057	-0.0256	-1.0179	0.821332	0.998938	Htatsf1
ENSMUSG00000031133	0.3493	1.274	0.314811	0.829991	0.2674	1.2037	0.525707	0.998938	Arhgef6
ENSMUSG00000031134	-0.1494	-1.1091	0.344593	0.840752	-0.1041	-1.0748	0.58713	0.998938	Rbmx
ENSMUSG00000031138	-0.04	-1.0281	0.615965	0.928932	-0.0543	-1.0383	0.578368	0.998938	F9
ENSMUSG00000046993	-0.0944	-1.0676	0.829899	0.976425	0.0519	1.0366	0.923107	0.998938	Gm5637
ENSMUSG00000062949	-0.0672	-1.0477	0.555706	0.913596	-0.0177	-1.0124	0.898493	0.998938	Atp11c
ENSMUSG00000081729	-0.0041	-1.0029	0.959957	0.994297	0.0123	1.0086	0.902276	0.998938	Hspa9-ps1
ENSMUSG00000050900	-0.0913	-1.0653	0.751703	0.963952	-0.3003	-1.2314	0.399919	0.998938	Gm7327
ENSMUSG00000081603	-0.2088	-1.1557	0.231011	0.781913	0.0765	1.0544	0.714531	0.998938	Gm14681
ENSMUSG00000000838	-0.1029	-1.0739	0.297595	0.824506	-0.0265	-1.0185	0.824016	0.998938	Fmr1
ENSMUSG00000035847	0.0528	1.0372	0.756369	0.964593	-0.1659	-1.1219	0.429583	0.998938	Ids
ENSMUSG00000045237	0.1297	1.0941	0.364275	0.852373	0.0689	1.0489	0.690929	0.998938	1110012L19Rik
ENSMUSG00000073139	0.0101	1.007	0.926081	0.991285	-0.0006	-1.0004	0.996401	0.999672	BC023829
ENSMUSG00000031337	0.1265	1.0916	0.234539	0.783608	-0.1125	-1.0811	0.383005	0.998938	Mtm1
ENSMUSG00000015214	-0.0291	-1.0204	0.762306	0.965806	-0.135	-1.0981	0.260986	0.998938	Mtmr1
ENSMUSG00000035776	0.0148	1.0103	0.821064	0.975054	0.0839	1.0599	0.304086	0.998938	Cd99l2
ENSMUSG00000015217	0.1707	1.1256	0.323873	0.833543	-0.1996	-1.1484	0.345714	0.998938	Hmgb3
ENSMUSG00000073131	0.0518	1.0366	0.473695	0.8888	-0.1416	-1.1031	0.121243	0.998938	Vma21
ENSMUSG00000033361	-0.0987	-1.0708	0.835555	0.977134	0.4	1.3195	0.49506	0.998938	Prrg3
ENSMUSG00000031343	-0.5666	-1.481	0.122975	0.69864	0.3274	1.2547	0.453527	0.998938	Gabra3
ENSMUSG00000031347	0.1599	1.1172	0.250545	0.796083	0.0436	1.0307	0.793945	0.998938	Cetn2
ENSMUSG00000031349	0.443	1.3594	0.0789427	0.629681	-0.0296	-1.0207	0.919664	0.998938	Nsdhl
ENSMUSG00000057836	0.6025	1.5184	0.261519	0.801328	-0.6486	-1.5676	0.321535	0.998938	Xlr3a
ENSMUSG00000078317	0.3006	1.2317	0.0690708	0.610289	-0.2462	-1.1861	0.210913	0.998938	F8a
ENSMUSG00000031365	-0.1573	-1.1152	0.29032	0.818435	-0.0237	-1.0166	0.894686	0.998938	Zfp275
ENSMUSG00000031371	0.269	1.2049	0.0215446	0.481296	0.1731	1.1275	0.199585	0.998938	Haus7
ENSMUSG00000031375	0.0417	1.0293	0.831749	0.976526	0.2649	1.2016	0.278761	0.998938	Bgn
ENSMUSG00000019558	0.1209	1.0874	0.525495	0.905849	0.1984	1.1474	0.397442	0.998938	Slc6a8
ENSMUSG00000002015	-0.0428	-1.0301	0.607515	0.927891	0.0048	1.0034	0.962014	0.999064	Bcap31
ENSMUSG00000031378	-0.1485	-1.1084	0.270826	0.806941	-0.1454	-1.1061	0.375211	0.998938	Abcd1
ENSMUSG00000002010	0.1105	1.0796	0.164763	0.736076	0.0718	1.051	0.451235	0.998938	Idh3g
ENSMUSG00000002014	0.0751	1.0535	0.495822	0.89507	-0.0481	-1.0339	0.720428	0.998938	Ssr4
ENSMUSG00000031389	0.1263	1.0915	0.54871	0.911906	0.586	1.5011	0.033832	0.986847	Arhgap4
ENSMUSG00000031388	-0.023	-1.016	0.868309	0.981811	-0.1554	-1.1137	0.36572	0.998938	Naa10
ENSMUSG00000031387	0.1222	1.0884	0.683803	0.945285	0.0416	1.0293	0.909585	0.998938	Renbp
ENSMUSG00000031386	-0.1066	-1.0767	0.199602	0.756932	0.0524	1.037	0.598548	0.998938	Hcfc1
ENSMUSG00000031392	-0.0276	-1.0193	0.715288	0.952856	-0.0873	-1.0624	0.351694	0.998938	Irak1
ENSMUSG00000031393	-0.0443	-1.0312	0.584085	0.920117	0.1525	1.1115	0.135798	0.998938	Mecp2
ENSMUSG00000084131	0.7747	1.7108	0.320436	0.832774	-0.8175	-1.7623	0.390089	0.998938	Rpl3-ps2
ENSMUSG00000031328	0.0791	1.0564	0.789471	0.968921	0.2789	1.2133	0.446071	0.998938	Flna
ENSMUSG00000001964	0.028	1.0196	0.813773	0.973009	0.0782	1.0557	0.592928	0.998938	Emd
ENSMUSG00000008682	-0.0768	-1.0547	0.323735	0.833543	-0.0871	-1.0622	0.359859	0.998938	Rpl10
ENSMUSG00000019088	0.0254	1.0177	0.90186	0.987888	0.2026	1.1508	0.426136	0.998938	Dnase1l1
ENSMUSG00000009995	-0.0102	-1.0071	0.906342	0.988344	0.1187	1.0857	0.27329	0.998938	Taz
ENSMUSG00000019087	-0.0181	-1.0126	0.839885	0.977903	0.0127	1.0088	0.907931	0.998938	Atp6ap1
[truncated: 11,273 more rows]
